# Supplementary material for: Prevalence of short interpregnancy interval and its associated factors among pregnant women in Debre Berhan town, Ethiopia
Source: PLoS One. 2021 Aug 2;16(8):e0255613. doi: 10.1371/journal.pone.0255613 (PMC8328324; doi:10.1371/journal.pone.0255613)
Supplement: S1 File — (XLSX) [file pone.0255613.s001.xlsx]

## Sheet: Data
code	q1currag	q2ageatm	q3ageat1	q4marst	q5religi	q6educat	q7occupa	q8husbed	q9husboc	q10month	q11useof	q12typeo	q13ancvi	q14numbe	q15exclu	q16total	q17decma	q18souri	q19numch	q20prese	q21pregn	q22outco	q23sexop	q24modeo	q25regum	q26hisin	q27ipi	q30viole	q31preg	q32violen	q33hisinf	q34SIPI	q35currage	q37marstat	q38numch	q40mart	q42month	q44total	q46useof
1	29	25	1	2	1	4	2	4	4	10000	2	#NULL!	1	4	2	3	2	2	2	1	1	1	1	1	1	2	2	2	0	0	0	0	2	1	2	1	5	1	1
2	25	18	1	2	1	3	4	4	4	2000	2	#NULL!	1	4	2	3	2	2	2	2	1	1	1	1	2	2	2	2	1	0	0	0	2	1	2	1	2	1	1
3	24	18	1	2	1	2	2	2	5	2000	1	4	1	4	2	3	2	2	1	2	1	1	1	1	2	2	2	2	1	0	0	0	1	1	2	1	2	1	0
4	26	18	1	2	1	2	4	2	5	2000	1	1	2	#NULL!	2	3	2	2	4	1	1	1	2	1	1	2	2	2	1	0	0	0	2	1	2	1	2	1	0
5	24	20	1	2	1	3	4	4	4	8000	2	#NULL!	1	4	2	3	2	2	1	2	1	2	1	1	1	2	1	2	0	0	0	1	1	1	1	1	5	1	1
6	32	24	1	2	1	4	3	4	4	8700	1	1	1	4	1	3	2	2	1	2	1	1	1	1	1	2	2	2	1	0	0	0	3	1	1	1	5	1	0
7	25	20	1	2	2	3	2	4	4	10000	1	3	1	4	2	2	1	2	1	1	1	1	2	1	1	2	2	2	1	0	0	0	2	1	2	1	5	0	0
8	28	20	1	2	1	4	3	4	4	7000	2	#NULL!	1	3	1	1	2	2	1	2	2	1	1	2	1	2	1	2	0	0	0	1	2	1	1	1	5	0	1
9	32	20	1	2	1	4	3	4	4	9000	2	#NULL!	1	4	1	1	1	1	1	2	1	1	1	2	2	1	1	2	0	0	1	1	3	1	1	1	5	0	1
10	30	26	1	2	2	4	1	4	2	13000	2	#NULL!	1	4	2	2	2	1	1	1	1	1	2	1	1	2	1	2	0	0	0	1	3	1	1	1	5	0	1
11	29	21	1	2	1	4	3	4	4	8000	1	1	1	3	1	2	2	1	1	1	1	1	1	1	2	2	2	2	1	0	0	0	2	1	1	1	5	0	0
12	39	28	1	2	1	3	2	4	4	10000	1	2	1	4	2	3	2	2	3	1	3	1	1	1	2	2	2	1	1	1	0	0	4	1	1	1	5	1	0
13	35	25	1	2	2	3	1	3	2	15000	2	#NULL!	1	3	2	2	2	1	2	1	1	1	2	1	1	1	1	2	1	0	1	1	4	1	1	1	5	0	1
14	35	25	1	2	3	4	3	4	3	8000	1	1	1	3	1	2	2	2	1	2	1	1	1	1	2	2	2	2	1	0	0	0	4	1	1	1	5	0	0
15	26	18	1	2	1	2	5	4	4	4000	1	1	2	#NULL!	1	2	1	2	2	2	1	1	1	1	2	2	2	2	1	0	0	0	2	1	1	1	4	0	0
16	39	25	1	2	2	2	1	2	2	20000	2	#NULL!	1	4	2	2	2	2	4	1	3	1	1	1	2	2	2	1	0	1	0	0	4	1	2	1	5	0	1
17	33	20	1	2	1	4	3	4	4	14000	2	#NULL!	1	4	2	2	1	2	1	2	1	1	1	2	1	1	2	2	1	0	1	0	3	1	1	1	5	0	1
18	37	30	2	2	1	3	4	4	4	7500	1	4	1	4	2	3	1	1	1	1	1	1	2	2	2	1	2	1	1	1	1	0	4	1	1	1	5	1	0
20	26	20	1	2	1	2	4	3	4	3000	1	1	1	4	2	3	2	2	1	2	1	1	1	1	1	2	1	2	0	0	0	1	2	1	1	1	3	1	0
21	28	21	1	2	1	4	3	4	3	20000	1	2	1	4	2	3	2	1	1	1	1	1	2	1	1	2	2	2	1	0	0	0	2	1	1	1	5	1	0
22	25	22	1	2	1	3	4	3	5	2000	2	#NULL!	1	3	2	2	2	1	1	1	1	1	2	1	1	2	2	2	1	0	0	0	2	1	1	1	2	0	1
23	38	18	1	2	1	1	1	1	2	1000	1	1	2	#NULL!	2	1	1	4	4	1	1	1	1	1	1	2	2	2	1	0	0	0	4	1	2	1	0	0	0
24	33	23	1	2	1	4	4	4	4	10000	1	4	1	3	2	3	2	2	2	2	1	1	1	1	2	2	2	2	1	0	0	0	3	1	1	1	5	1	0
25	30	20	1	2	1	4	3	4	4	8000	1	1	1	4	1	2	2	2	1	2	1	1	1	2	1	2	2	2	1	0	0	0	3	1	2	1	5	0	0
26	27	25	1	2	1	3	4	4	4	5000	2	#NULL!	1	4	2	3	2	2	1	2	2	1	1	1	1	2	1	2	0	0	0	1	2	1	1	1	5	1	1
19	28	20	1	2	1	2	2	2	2	6000	1	4	2	#NULL!	2	3	2	1	1	2	2	1	1	1	2	2	2	2	0	0	0	0	2	1	1	1	5	1	0
27	29	25	1	2	1	2	4	4	3	7000	1	1	1	4	1	3	2	3	1	2	1	1	1	1	1	2	2	2	1	0	0	0	2	1	2	1	5	1	0
28	23	20	1	2	1	4	3	4	4	18000	2	#NULL!	1	4	2	3	2	2	1	2	1	1	1	1	1	2	2	2	1	0	0	0	1	1	1	1	5	1	1
29	27	23	1	2	1	4	2	4	3	11000	1	3	1	4	2	3	2	3	1	1	2	1	2	2	1	2	2	2	0	0	0	0	2	1	1	1	5	1	0
30	25	17	1	2	1	4	1	4	3	8000	2	#NULL!	1	4	1	2	2	2	2	1	2	1	2	1	2	2	2	1	0	1	0	0	2	1	2	1	5	0	1
31	29	21	1	2	1	3	3	4	4	10000	2	#NULL!	1	4	1	3	2	2	2	1	1	1	1	2	1	2	2	2	1	0	0	0	2	1	1	1	5	1	1
32	30	22	1	2	1	2	4	4	4	6000	1	4	1	4	1	3	2	2	1	2	1	1	1	1	1	2	1	2	0	0	0	1	3	1	1	1	5	1	0
33	23	20	1	2	1	2	4	2	2	3000	2	#NULL!	1	4	2	3	2	2	1	1	1	1	2	1	1	2	1	2	0	0	0	1	1	1	1	1	3	1	1
34	30	21	1	2	1	3	1	4	2	7000	1	4	1	4	2	3	2	2	2	1	1	1	1	2	2	2	2	2	1	0	0	0	3	1	1	1	5	1	0
35	35	17	1	2	1	2	4	2	2	2000	2	#NULL!	1	3	2	3	2	2	4	1	2	1	1	2	1	2	2	2	0	0	0	0	4	1	2	1	2	1	1
36	23	14	1	2	1	1	4	2	5	1000	2	#NULL!	2	#NULL!	1	3	2	3	2	1	1	1	2	1	1	2	1	2	0	0	0	1	1	1	1	1	0	1	1
37	31	17	1	2	1	1	4	3	5	3000	1	1	1	2	1	3	2	2	3	1	2	1	1	1	1	2	2	2	0	0	0	0	3	1	1	1	3	1	0
38	28	20	1	2	2	2	4	2	2	7000	2	#NULL!	1	4	2	3	2	2	1	2	1	1	1	2	1	2	2	2	1	0	0	0	2	1	2	1	5	1	1
39	26	20	1	2	1	4	4	4	3	6000	2	#NULL!	1	3	2	3	2	2	1	2	1	1	1	1	1	2	2	2	1	0	0	0	2	1	1	1	5	1	1
40	33	25	1	2	1	3	2	4	4	5000	1	1	1	4	1	2	2	2	1	1	1	1	2	2	1	2	2	2	1	0	0	0	3	1	2	1	5	0	0
41	30	17	1	2	1	3	1	2	2	7000	1	4	1	4	1	2	2	2	1	1	1	1	2	1	1	2	2	1	1	1	0	0	3	1	1	1	5	0	0
42	27	19	1	2	1	2	4	3	4	4500	1	1	1	4	2	3	2	3	2	1	1	1	2	1	2	2	1	2	0	0	0	1	2	1	1	1	4	1	0
43	25	17	1	2	3	3	1	4	3	6000	2	#NULL!	1	4	1	2	2	2	1	1	1	1	2	1	2	2	2	2	1	0	0	0	2	1	2	1	5	0	1
44	30	25	1	2	1	4	3	4	4	8000	1	1	1	4	1	3	2	2	1	2	1	1	1	1	1	2	2	2	1	0	0	0	3	1	1	1	5	1	0
45	28	17	1	2	1	2	4	1	5	3000	2	#NULL!	2	#NULL!	1	3	2	2	3	1	2	1	1	1	1	2	2	1	0	1	0	0	2	1	1	1	3	1	1
46	43	20	1	2	1	1	4	2	2	3000	1	1	1	3	1	3	2	2	4	1	1	1	2	1	1	2	2	2	1	0	0	0	5	1	2	1	3	1	0
47	21	18	1	2	1	2	4	4	4	4000	2	#NULL!	1	3	2	2	2	2	1	2	1	1	1	1	1	2	2	1	1	1	0	0	1	1	1	1	4	0	1
48	22	19	1	2	1	3	1	4	4	5000	1	4	1	4	2	3	2	2	1	1	1	1	2	1	2	2	2	1	1	1	0	0	1	1	2	1	5	1	0
49	30	17	1	2	1	4	3	4	4	6000	1	1	1	4	1	2	2	2	2	1	1	1	2	1	2	2	2	1	1	1	0	0	3	1	1	1	5	0	0
50	25	20	1	2	1	3	4	3	2	8000	1	4	1	4	2	3	2	2	1	1	1	1	2	1	2	2	2	2	1	0	0	0	2	1	1	1	5	1	0
51	23	18	1	2	1	3	1	4	3	5000	1	3	1	3	1	3	2	2	1	1	1	1	2	1	1	2	2	2	1	0	0	0	1	1	2	1	5	1	0
52	29	19	1	3	1	3	1	#NULL!	#NULL!	3000	1	1	1	4	2	3	1	2	2	1	3	1	1	1	2	2	2	1	0	1	0	0	2	0	1	0	3	1	0
53	26	18	1	2	1	4	3	4	4	8000	1	1	1	4	2	3	2	2	1	2	1	1	1	1	2	2	2	1	1	1	0	0	2	1	1	1	5	1	0
54	38	25	1	2	1	3	4	4	4	5000	1	2	1	3	2	3	2	2	2	1	1	1	1	2	1	2	2	2	1	0	0	0	4	1	2	1	5	1	0
55	29	27	1	2	1	3	3	4	4	6000	1	3	1	3	2	3	2	2	1	1	1	1	2	2	1	2	2	2	1	0	0	0	2	1	1	1	5	1	0
56	32	28	1	2	1	4	3	4	4	6000	1	1	1	3	1	2	2	1	1	2	1	2	1	1	2	2	2	2	1	0	0	0	3	1	2	1	5	0	0
57	29	26	1	2	1	4	3	4	4	8000	1	1	1	4	1	3	2	2	1	2	1	1	1	1	2	2	2	2	1	0	0	0	2	1	1	1	5	1	0
58	29	23	1	2	1	4	3	4	3	10000	1	4	1	4	2	3	2	2	2	1	1	1	2	1	2	2	2	2	1	0	0	0	2	1	1	1	5	1	0
59	25	14	1	2	1	2	4	2	5	1000	1	1	2	#NULL!	2	3	2	2	1	1	1	1	2	1	2	2	2	1	1	1	0	0	2	1	1	1	0	1	0
60	29	#NULL!	1	5	1	1	1	1	2	1000	1	1	1	1	2	2	1	1	2	1	1	1	2	1	1	2	1	1	0	1	0	1	2	0	1	0	0	0	0
61	22	17	1	2	1	2	4	2	2	4000	2	#NULL!	1	4	2	3	2	2	1	2	1	1	1	1	1	2	1	1	0	1	0	1	1	1	1	1	4	1	1
62	28	23	1	2	1	3	1	3	2	6000	1	4	1	4	1	3	2	2	2	1	2	1	2	1	2	2	1	2	0	0	0	1	2	1	1	1	5	1	0
63	35	20	1	2	1	2	4	2	2	2000	1	4	1	4	2	3	2	2	4	1	1	1	1	1	1	2	2	1	1	1	0	0	4	1	2	1	2	1	0
64	26	20	1	2	3	3	2	4	4	10000	1	4	1	4	1	2	2	2	1	1	1	1	2	1	2	2	2	2	1	0	0	0	2	1	1	1	5	0	0
65	25	18	1	2	1	4	3	4	4	7000	1	1	1	2	1	3	2	2	1	1	1	1	2	1	2	2	2	2	1	0	0	0	2	1	1	1	5	1	0
66	27	21	1	2	3	3	2	4	2	6000	1	1	1	4	1	2	2	2	1	2	1	1	1	1	2	2	1	2	0	0	0	1	2	1	2	1	5	0	0
67	35	22	1	2	1	3	3	3	2	6000	1	1	1	4	2	1	2	1	3	1	1	1	2	1	2	2	2	2	1	0	0	0	4	1	1	1	5	0	0
68	28	25	1	2	1	4	3	4	4	8000	2	#NULL!	1	3	2	1	2	1	1	1	2	1	2	1	2	2	1	2	0	0	0	1	2	1	2	1	5	0	1
69	29	17	1	2	1	1	4	1	2	3000	1	4	1	4	2	3	2	2	3	2	1	1	1	1	2	2	2	2	1	0	0	0	2	1	1	1	3	1	0
70	26	25	1	2	1	4	3	4	2	4000	1	1	2	#NULL!	2	3	2	2	1	1	1	1	2	1	2	2	1	2	0	0	0	1	2	1	1	1	4	1	0
71	31	20	1	2	1	3	4	4	2	7000	1	2	1	3	1	3	3	3	2	2	2	1	1	1	2	2	2	1	0	1	0	0	3	1	2	1	5	1	0
72	28	21	1	2	1	3	3	4	4	6000	1	1	1	4	1	2	2	2	1	1	1	1	2	1	2	2	2	1	1	1	0	0	2	1	1	1	5	0	0
73	27	21	1	2	1	2	1	3	4	2000	1	4	1	4	2	3	2	2	1	1	1	1	2	1	2	2	1	2	0	0	0	1	2	1	1	1	2	1	0
74	28	24	1	2	1	3	4	3	2	5000	1	1	1	4	2	3	2	1	1	2	1	1	1	1	2	2	2	1	1	1	0	0	2	1	2	1	5	1	0
75	29	26	1	2	3	4	2	4	3	8000	1	2	1	4	2	2	2	2	1	2	2	1	1	1	1	2	1	2	0	0	0	1	2	1	1	1	5	0	0
76	28	24	1	2	1	3	4	3	2	5000	1	1	1	4	1	3	1	2	1	2	1	1	1	1	2	2	2	2	1	0	0	0	2	1	1	1	5	1	0
77	28	25	1	2	3	4	2	4	3	12000	2	#NULL!	1	3	1	2	2	2	1	2	1	1	1	1	1	2	1	2	0	0	0	1	2	1	2	1	5	0	1
78	29	23	1	2	1	2	4	2	3	2000	1	1	1	4	2	3	2	2	1	2	1	1	1	1	2	2	2	2	1	0	0	0	2	1	1	1	2	1	0
79	23	18	1	2	1	2	4	4	2	2000	2	#NULL!	2	#NULL!	2	2	2	2	1	1	1	1	2	1	1	1	1	2	0	0	1	1	1	1	1	1	2	0	1
80	29	25	1	5	1	4	2	4	4	7000	2	#NULL!	1	4	2	1	2	1	1	1	1	1	2	1	1	2	2	2	1	0	0	0	2	0	1	0	5	0	1
81	31	16	1	2	1	1	4	4	4	3000	1	4	1	3	2	3	2	2	2	1	1	1	2	2	1	2	2	2	1	0	0	0	3	1	1	1	3	1	0
82	28	24	1	2	1	4	3	4	4	2500	2	#NULL!	1	4	1	2	2	2	1	1	1	1	2	1	1	2	2	2	1	0	0	0	2	1	1	1	2	0	1
83	25	20	1	2	1	3	4	4	4	7000	1	4	1	4	2	3	2	2	1	1	1	1	2	1	1	2	1	2	0	0	0	1	2	1	2	1	5	1	0
84	28	23	1	2	1	3	2	4	4	21000	1	1	1	3	1	2	2	2	2	1	1	2	2	1	1	2	1	2	0	0	0	1	2	1	1	1	5	0	0
85	37	24	1	2	1	2	4	3	2	10000	3	1	1	4	1	3	2	2	2	1	2	1	2	1	1	2	2	2	1	0	0	0	4	1	1	1	5	1	0
86	27	20	1	2	3	3	2	4	4	10000	1	1	1	3	1	3	2	1	1	1	1	1	2	1	1	2	2	2	1	0	0	0	2	1	1	1	5	1	0
87	30	22	1	2	1	4	2	3	2	11000	1	3	1	4	1	2	2	2	1	2	1	1	1	2	1	2	2	2	1	0	0	0	3	1	1	1	5	0	0
88	35	20	1	3	1	4	3	4	4	15000	1	2	1	4	1	3	1	2	2	2	3	1	1	1	1	2	2	1	1	1	0	0	4	0	1	0	5	1	0
89	27	20	1	2	1	4	3	4	4	20000	1	1	1	4	1	2	1	2	1	1	1	1	2	2	1	2	2	2	1	0	0	0	2	1	1	1	5	0	0
90	26	20	1	1	1	4	2	#NULL!	#NULL!	7000	2	#NULL!	1	4	1	2	1	2	1	1	3	1	2	1	1	2	2	2	1	0	0	0	2	0	2	2	5	0	1
91	29	25	1	2	1	4	3	4	4	13000	1	2	1	4	1	2	2	2	1	2	1	1	1	1	2	2	1	2	0	0	0	1	2	1	1	1	5	0	0
92	26	19	1	2	1	3	2	4	4	3000	1	4	1	2	2	2	2	2	2	1	1	1	2	1	2	2	2	2	1	0	0	0	2	1	1	1	3	0	0
93	32	20	1	2	2	3	1	3	2	5000	2	#NULL!	1	2	2	3	2	1	2	1	1	1	1	2	1	2	1	1	0	1	0	1	3	1	1	1	5	1	1
94	28	25	1	2	1	2	1	3	4	6000	2	#NULL!	1	4	1	3	1	1	1	2	1	1	1	1	1	2	2	2	1	0	0	0	2	1	2	1	5	1	1
95	27	20	1	2	1	3	3	4	3	5000	2	#NULL!	1	4	2	3	2	2	2	1	2	1	1	1	2	2	1	2	0	0	0	1	2	1	1	1	5	1	1
96	24	18	1	2	3	3	5	4	4	3000	2	#NULL!	1	4	1	2	2	2	1	2	2	1	1	1	2	2	2	2	1	0	0	0	1	1	1	1	3	0	1
97	21	17	1	2	1	2	4	3	2	3000	2	#NULL!	1	3	2	3	2	2	1	2	1	1	1	1	1	2	2	2	1	0	0	0	1	1	2	1	3	1	1
98	24	20	1	2	3	3	1	4	4	5000	2	#NULL!	1	4	1	3	2	1	2	1	1	1	1	1	2	1	1	2	1	0	1	1	1	1	1	1	5	1	1
99	28	26	1	2	1	4	3	3	2	6000	2	#NULL!	1	4	1	1	2	2	1	2	1	1	1	2	1	1	2	2	1	0	1	0	2	1	1	1	5	0	1
100	27	20	1	2	1	2	4	3	2	2000	2	#NULL!	1	4	1	3	2	2	2	1	2	1	1	1	1	2	1	2	0	0	0	1	2	1	1	1	2	1	1
101	21	17	1	2	1	1	4	4	2	3000	2	#NULL!	1	3	2	3	2	2	2	2	1	1	1	1	1	2	1	2	1	0	0	1	1	1	1	1	3	1	1
102	29	27	1	2	1	4	3	4	4	15000	2	#NULL!	1	4	1	2	1	2	1	1	1	1	2	2	1	2	1	2	1	0	0	1	2	1	2	1	5	0	1
103	27	26	1	2	1	3	3	4	4	3500	1	1	1	3	1	1	1	1	1	1	1	1	2	1	2	2	1	2	1	0	0	1	2	1	1	1	3	0	0
104	28	26	1	2	1	4	2	4	2	30000	2	#NULL!	1	4	1	2	2	2	1	2	1	1	1	1	1	2	2	2	1	0	0	0	2	1	1	1	5	0	1
105	21	19	1	2	1	2	4	3	5	8000	2	#NULL!	2	#NULL!	1	3	2	2	1	1	1	1	2	1	1	2	1	2	1	0	0	1	1	1	1	1	5	1	1
106	40	19	1	2	1	4	3	4	4	10000	1	1	1	4	1	2	1	3	1	1	1	1	2	1	1	2	2	2	1	0	0	0	5	1	1	1	5	0	0
107	29	20	1	2	1	4	3	4	4	10000	1	4	1	3	1	3	1	1	2	2	1	1	1	1	1	2	2	1	1	1	0	0	2	1	1	1	5	1	0
108	38	22	1	2	1	3	4	2	3	4000	1	4	1	4	1	3	1	1	3	1	1	1	2	1	2	2	1	2	1	0	0	1	4	1	1	1	4	1	0
109	26	16	1	2	1	3	1	3	2	3000	1	2	1	4	1	3	1	1	1	1	1	1	2	1	1	2	2	2	1	0	0	0	2	1	1	1	3	1	0
110	26	18	1	3	1	3	1	2	2	4000	1	2	2	#NULL!	1	3	1	2	1	2	2	1	1	1	2	2	1	2	0	0	0	1	2	0	1	0	4	1	0
111	20	18	1	3	2	2	1	3	2	500	1	4	2	#NULL!	1	3	1	2	1	2	4	1	1	1	2	2	2	2	1	0	0	0	1	0	1	0	0	1	0
112	26	20	1	2	1	2	4	3	2	3000	1	4	1	4	2	3	1	2	1	2	2	1	1	1	2	2	2	2	1	0	0	0	2	1	2	1	3	1	0
113	28	24	1	2	1	4	3	4	4	10000	1	1	1	4	2	3	2	1	1	1	1	1	2	1	1	2	1	2	1	0	0	1	2	1	1	1	5	1	0
114	33	13	1	2	1	3	3	4	3	5000	1	1	2	#NULL!	1	3	1	2	2	2	1	1	1	1	1	2	2	2	1	0	0	0	3	1	1	1	5	1	0
115	26	24	1	2	1	4	3	4	4	10000	1	1	1	3	2	3	2	2	1	1	1	1	2	1	1	2	1	2	1	0	0	1	2	1	2	1	5	1	0
116	25	18	1	2	1	3	2	4	4	5000	1	4	1	4	2	3	2	2	1	1	1	1	2	1	1	2	2	2	1	0	0	0	2	1	1	1	5	1	0
117	26	19	1	2	2	4	2	4	2	7000	2	#NULL!	1	4	2	3	2	2	1	2	1	1	1	1	1	2	2	2	1	0	0	0	2	1	1	1	5	1	1
118	40	16	1	2	1	1	3	1	5	3000	1	2	2	#NULL!	1	3	2	2	4	1	1	1	1	1	1	2	2	2	1	0	0	0	5	1	2	1	3	1	0
119	27	21	1	2	1	4	3	4	4	10000	1	4	1	4	2	3	2	2	1	1	1	1	2	1	1	2	2	2	1	0	0	0	2	1	1	1	5	1	0
120	28	20	1	2	1	2	4	1	5	2000	1	1	1	4	2	3	2	2	2	1	1	1	1	1	2	2	2	2	1	0	0	0	2	1	1	1	2	1	0
121	42	22	1	2	1	2	1	2	2	3000	1	4	2	#NULL!	2	3	2	2	2	1	1	1	2	1	1	2	2	2	1	0	0	0	5	1	1	1	3	1	0
122	29	24	1	2	2	4	3	4	4	8000	1	1	1	4	1	1	2	1	1	2	2	1	1	1	1	2	1	2	0	0	0	1	2	1	1	1	5	0	0
123	25	24	1	2	1	4	2	4	4	10000	2	#NULL!	1	2	2	3	1	3	1	1	1	1	2	1	1	2	1	2	1	0	0	1	2	1	1	1	5	1	1
124	27	24	1	2	2	4	3	4	4	11000	1	1	1	4	1	2	1	2	1	1	1	1	2	1	1	1	1	2	1	0	1	1	2	1	1	1	5	0	0
125	27	24	1	2	1	4	3	4	4	10000	2	#NULL!	1	4	1	3	1	3	1	1	1	1	1	1	1	2	1	2	1	0	0	1	2	1	1	1	5	1	1
126	29	24	1	2	1	4	3	4	4	8000	2	#NULL!	1	4	2	3	2	2	2	2	1	1	1	1	1	2	1	2	1	0	0	1	2	1	1	1	5	1	1
127	28	23	1	2	1	4	3	4	4	20000	1	1	1	4	2	3	2	2	1	2	1	1	1	1	1	2	1	2	1	0	0	1	2	1	1	1	5	1	0
128	29	19	1	2	2	3	4	4	3	20000	1	1	1	4	2	3	2	2	2	1	1	1	2	1	2	2	2	2	1	0	0	0	2	1	1	1	5	1	0
129	35	16	1	2	1	1	4	1	5	500	1	1	2	#NULL!	2	3	2	2	4	1	1	1	1	1	1	2	2	1	1	1	0	0	4	1	2	1	0	1	0
130	35	20	1	2	1	2	1	2	2	10000	2	#NULL!	1	3	2	3	2	2	4	1	1	1	2	1	1	2	1	2	1	0	0	1	4	1	1	1	5	1	1
131	30	14	1	2	1	1	4	1	5	500	1	1	2	#NULL!	1	3	2	2	2	1	1	1	1	1	2	2	2	2	1	0	0	0	3	1	1	1	0	1	0
132	30	20	1	2	1	4	3	4	2	20000	1	1	1	4	2	3	2	2	2	1	1	1	2	1	1	2	2	2	1	0	0	0	3	1	1	1	5	1	0
133	28	21	1	2	2	4	3	4	4	12000	1	3	1	4	2	2	2	2	1	1	1	1	2	1	2	2	2	2	1	0	0	0	2	1	1	1	5	0	0
134	32	20	1	2	1	3	4	3	4	4000	1	4	1	3	1	3	2	2	3	1	2	1	2	1	2	2	2	2	1	0	0	0	3	1	2	1	4	1	0
135	25	20	1	2	1	4	1	4	4	5000	1	4	1	4	2	3	2	2	2	2	1	1	1	1	2	2	1	2	1	0	0	1	2	1	1	1	5	1	0
136	36	20	1	2	1	2	1	2	2	3000	1	4	1	2	1	2	2	2	2	1	1	1	1	1	1	2	2	2	1	0	0	0	4	1	1	1	3	0	0
137	25	20	1	2	1	2	4	3	2	1000	1	4	1	4	1	3	2	2	1	2	1	1	1	1	2	2	2	2	1	0	0	0	2	1	1	1	0	1	0
138	38	20	1	2	3	4	3	4	4	9000	3	4	1	2	2	3	2	1	2	2	1	1	1	1	2	2	2	1	1	1	0	0	4	1	2	1	5	1	0
139	42	20	1	2	1	2	4	2	2	3000	1	4	1	4	2	3	2	2	4	1	1	1	2	1	2	2	2	2	1	0	0	0	5	1	2	1	3	1	0
140	32	19	1	2	2	2	4	2	2	7000	2	#NULL!	2	#NULL!	2	3	1	1	3	2	1	1	1	1	2	2	2	2	1	0	0	0	3	1	1	1	5	1	1
141	33	21	1	2	1	3	4	4	3	7000	2	#NULL!	1	4	1	3	2	2	3	1	1	2	1	1	1	2	1	2	1	0	0	1	3	1	1	1	5	1	1
142	32	19	1	2	1	1	4	2	5	2000	1	4	1	2	1	3	2	3	4	2	2	1	1	1	2	2	2	2	1	0	0	0	3	1	2	1	2	1	0
143	30	24	1	2	1	2	4	4	4	4500	1	1	1	4	2	3	2	1	1	1	1	1	2	1	2	2	2	2	1	0	0	0	3	1	1	1	4	1	0
144	29	20	1	2	1	4	3	4	4	9000	1	3	1	4	2	3	2	2	2	1	1	1	1	1	1	2	2	2	1	0	0	0	2	1	1	1	5	1	0
145	26	20	1	2	1	3	5	4	4	6000	1	1	1	4	1	3	2	2	1	1	1	1	2	1	2	2	2	2	1	0	0	0	2	1	1	1	5	1	0
146	33	20	1	2	3	3	4	4	2	6000	1	4	1	4	2	3	2	2	2	1	1	1	2	1	2	2	2	2	1	0	0	0	3	1	1	1	5	1	0
147	39	30	1	2	1	4	3	4	4	11000	1	2	1	3	1	2	2	1	4	1	4	1	1	2	2	1	2	2	0	0	1	0	4	1	2	1	5	0	0
148	40	23	1	2	1	3	1	4	4	7000	1	1	1	4	1	2	2	2	3	1	1	1	2	1	1	2	2	2	1	0	0	0	5	1	1	1	5	0	0
149	22	20	1	2	1	2	4	3	3	6000	2	#NULL!	2	#NULL!	1	2	2	2	1	2	1	1	1	1	1	2	2	2	1	0	0	0	1	1	1	1	5	0	1
150	24	17	1	2	1	2	4	2	2	4000	2	#NULL!	1	4	1	3	2	2	2	1	1	1	2	1	1	2	1	2	1	0	0	1	1	1	1	1	4	1	1
151	29	20	1	2	1	3	3	4	2	5800	1	1	1	4	1	3	1	2	2	1	1	1	2	1	1	2	2	2	1	0	0	0	2	1	1	1	5	1	0
152	32	25	1	2	1	4	2	4	4	15000	2	#NULL!	1	4	1	3	2	2	1	1	1	1	2	1	1	2	2	2	1	0	0	0	3	1	1	1	5	1	1
153	30	23	1	2	1	4	2	4	3	13000	2	#NULL!	1	4	2	3	2	2	1	1	1	1	2	1	1	2	2	2	1	0	0	0	3	1	1	1	5	1	1
154	27	23	1	2	3	4	2	4	4	10000	2	#NULL!	1	4	2	3	2	2	1	1	1	1	2	1	1	2	2	2	1	0	0	0	2	1	1	1	5	1	1
155	26	19	1	2	1	2	4	3	2	3000	2	#NULL!	1	3	2	2	2	2	1	2	1	1	1	1	1	2	2	2	1	0	0	0	2	1	1	1	3	0	1
156	30	25	1	2	1	4	2	4	4	15000	2	#NULL!	1	4	2	3	2	2	1	1	1	1	2	1	1	2	2	2	1	0	0	0	3	1	1	1	5	1	1
157	27	23	1	2	1	4	2	4	2	6000	2	#NULL!	1	4	2	3	1	2	2	1	1	1	2	1	1	2	2	2	1	0	0	0	2	1	1	1	5	1	1
158	33	25	1	2	3	4	3	4	4	7000	1	1	1	4	1	3	2	2	2	1	1	1	1	1	2	2	1	2	1	0	0	1	3	1	1	1	5	1	0
159	39	25	1	2	3	3	4	4	4	6000	1	4	1	3	1	3	2	2	3	1	1	1	2	1	2	2	2	2	1	0	0	0	4	1	1	1	5	1	0
160	32	24	1	2	1	3	2	4	4	8000	1	1	1	4	1	3	2	2	4	2	2	1	1	1	1	2	2	2	1	0	0	0	3	1	2	1	5	1	0
161	27	21	1	2	3	3	1	4	4	8000	1	4	1	2	1	3	2	3	2	2	2	1	1	2	2	2	2	2	1	0	0	0	2	1	1	1	5	1	0
162	33	21	1	2	1	2	4	4	4	3000	2	#NULL!	1	4	1	3	2	2	1	2	1	1	1	2	1	2	2	2	1	0	0	0	3	1	1	1	3	1	1
163	23	17	1	2	1	2	5	4	4	5000	1	4	1	4	2	3	2	2	1	1	1	1	2	1	1	2	1	2	1	0	0	1	1	1	2	1	5	1	0
164	28	26	1	2	1	4	3	4	4	10000	2	#NULL!	1	2	1	2	2	2	1	2	1	1	1	1	1	2	2	2	1	0	0	0	2	1	1	1	5	0	1
165	28	20	1	2	1	3	4	4	4	10000	2	#NULL!	1	4	2	3	2	2	2	1	1	1	2	1	1	2	2	2	1	0	0	0	2	1	1	1	5	1	1
166	40	20	1	2	1	1	4	2	5	2000	1	4	1	4	1	3	2	2	3	1	1	1	1	1	1	2	2	2	1	0	0	0	5	1	1	1	2	1	0
167	37	20	1	2	1	1	4	1	5	2000	2	#NULL!	2	#NULL!	1	3	2	3	4	1	1	1	1	1	1	2	2	2	1	0	0	0	4	1	2	1	2	1	1
168	33	18	1	2	1	2	1	2	2	4000	1	2	1	3	2	3	2	2	4	1	2	1	2	1	2	2	2	2	1	0	0	0	3	1	2	1	4	1	0
169	30	21	1	2	1	2	4	4	3	6000	1	1	1	4	2	3	2	2	1	1	1	1	2	1	1	2	2	2	1	0	0	0	3	1	1	1	5	1	0
170	35	28	2	2	1	3	1	3	4	2500	3	4	1	3	1	2	2	2	3	1	2	1	1	2	2	2	1	2	0	0	0	1	4	1	1	1	2	0	0
171	29	17	1	2	2	1	1	2	2	800	1	1	1	3	2	2	1	3	3	1	1	1	2	1	2	2	1	2	1	0	0	1	2	1	1	1	0	0	0
172	43	20	2	2	1	2	1	3	3	5000	2	#NULL!	1	4	2	3	1	2	1	2	1	1	1	2	2	1	2	2	1	0	1	0	5	1	1	1	5	1	1
173	32	22	1	2	2	2	2	4	4	7000	1	4	1	3	2	2	1	1	2	1	2	1	2	1	2	2	2	2	1	0	0	0	3	1	2	1	5	0	0
174	28	24	1	2	1	4	3	4	4	14000	1	4	1	4	1	2	2	2	1	2	1	1	1	1	2	2	2	2	1	0	0	0	2	1	1	1	5	0	0
175	33	18	1	2	1	2	4	3	2	3000	1	1	1	4	1	3	2	2	2	2	1	1	1	2	2	2	2	2	1	0	0	0	3	1	1	1	3	1	0
176	29	20	1	2	1	2	3	3	4	5000	1	4	1	4	1	3	2	2	1	1	1	1	2	1	2	2	2	2	1	0	0	0	2	1	1	1	5	1	0
177	30	20	1	2	1	2	4	3	2	3500	2	#NULL!	1	2	2	3	2	2	1	2	1	1	1	1	1	2	1	2	1	0	0	1	3	1	1	1	3	1	1
178	26	18	1	2	1	2	4	2	2	2000	1	1	1	3	2	3	2	2	1	1	1	1	2	1	2	2	2	2	1	0	0	0	2	1	1	1	2	1	0
179	28	20	1	2	1	3	4	3	4	3000	1	4	1	4	2	3	2	2	2	1	1	1	1	1	2	2	2	2	1	0	0	0	2	1	1	1	3	1	0
180	32	23	1	2	1	1	1	3	2	7000	2	#NULL!	1	1	1	2	2	2	1	2	1	1	1	1	2	2	2	2	1	0	0	0	3	1	1	1	5	0	1
181	27	18	1	2	1	4	4	4	4	10000	1	4	1	4	1	3	2	2	2	2	2	1	1	1	2	2	2	2	1	0	0	0	2	1	2	1	5	1	0
182	28	21	1	2	1	2	4	3	4	6700	2	#NULL!	1	4	1	3	2	2	2	1	1	1	2	1	1	2	2	2	1	0	0	0	2	1	1	1	5	1	1
183	26	20	1	2	1	3	1	4	4	6000	1	4	1	4	1	3	2	2	2	2	1	1	1	1	2	2	2	2	1	0	0	0	2	1	1	1	5	1	0
184	25	17	1	2	1	3	4	4	4	7000	1	1	1	4	1	3	2	2	2	2	1	1	1	2	1	2	2	2	1	0	0	0	2	1	2	1	5	1	0
185	27	20	1	2	1	1	4	2	2	3000	1	1	1	3	1	3	2	2	1	1	1	1	2	1	1	2	2	2	1	0	0	0	2	1	1	1	3	1	0
186	34	28	2	2	1	1	4	3	2	600	1	4	1	3	2	2	1	2	1	2	1	1	1	2	2	2	2	1	1	1	0	0	3	1	1	1	0	0	0
187	40	28	1	2	1	1	4	3	3	5000	1	1	2	#NULL!	1	3	1	1	3	1	3	1	2	1	2	2	1	2	0	0	0	1	5	1	2	1	5	1	0
188	25	18	1	2	2	4	3	4	4	5600	1	3	1	3	1	1	1	1	1	2	1	1	1	2	2	2	1	1	1	0	0	1	2	1	1	1	5	0	0
189	43	20	1	2	1	2	4	4	2	2000	1	1	1	4	2	3	2	2	4	1	2	1	1	1	1	2	2	2	1	0	0	0	5	1	2	1	2	1	0
190	37	30	1	2	3	3	3	4	4	7500	1	1	1	4	1	1	1	1	1	1	1	1	2	1	2	2	2	1	1	1	0	0	4	1	1	1	5	0	0
191	25	20	1	2	3	3	1	3	3	2000	2	#NULL!	1	4	1	3	2	2	1	1	1	1	2	1	1	2	1	2	1	0	0	1	2	1	1	1	2	1	1
192	25	18	1	2	2	3	4	4	4	4600	1	1	1	3	1	1	1	1	1	2	2	1	1	1	2	2	2	2	1	0	0	0	2	1	1	1	4	0	0
193	39	30	2	2	1	4	2	4	2	20000	1	1	1	4	1	1	1	2	2	1	1	1	1	2	2	2	1	2	1	0	0	1	4	1	2	1	5	0	0
194	32	28	1	2	1	4	3	4	4	4000	1	1	1	4	1	2	1	1	1	2	1	1	1	1	1	2	2	2	1	0	0	0	3	1	1	1	4	0	0
195	28	26	1	2	1	3	2	4	3	5000	2	#NULL!	1	3	2	3	1	2	2	1	2	2	2	1	1	2	2	2	1	0	0	0	2	1	1	1	5	1	1
196	30	27	1	2	1	4	3	4	3	4000	3	3	1	3	2	2	2	1	1	1	1	1	2	1	2	2	1	2	1	0	0	1	3	1	1	1	4	0	0
197	29	17	1	2	1	4	2	4	4	12000	1	4	1	4	2	3	2	2	2	2	1	1	1	1	2	2	2	2	1	0	0	0	2	1	2	1	5	1	0
198	35	18	1	2	1	3	3	4	2	8000	1	1	1	4	2	3	2	2	2	1	1	1	1	1	1	2	2	2	1	0	0	0	4	1	1	1	5	1	0
199	32	19	1	2	1	3	3	3	2	7000	1	1	1	4	2	3	2	2	2	1	1	1	2	1	1	2	2	2	1	0	0	0	3	1	2	1	5	1	0
200	32	29	1	2	1	4	4	4	2	10000	1	1	1	4	2	2	2	2	1	1	1	1	2	1	1	2	1	2	1	0	0	1	3	1	1	1	5	0	0
201	28	18	1	2	1	2	1	3	2	5300	2	#NULL!	1	4	2	3	2	2	3	1	1	1	2	1	1	2	2	2	1	0	0	0	2	1	1	1	5	1	1
202	27	21	1	2	1	2	4	3	2	3500	1	4	1	4	2	3	2	2	1	1	1	1	2	1	2	2	2	2	1	0	0	0	2	1	1	1	3	1	0
203	37	24	1	2	1	3	4	3	2	4000	1	4	1	4	1	2	2	2	3	1	1	1	1	1	2	2	2	2	1	0	0	0	4	1	2	1	4	0	0
204	28	20	1	2	1	3	4	3	4	4000	1	1	1	3	2	3	2	2	2	1	1	1	1	1	2	2	2	2	1	0	0	0	2	1	1	1	4	1	0
205	32	20	1	2	1	3	3	4	2	6000	1	1	1	4	2	3	2	2	2	2	1	1	1	1	1	2	2	2	1	0	0	0	3	1	1	1	5	1	0
206	28	21	1	2	1	4	3	4	4	10000	1	4	1	4	2	3	2	2	3	1	2	1	1	1	2	2	1	2	0	0	0	1	2	1	1	1	5	1	0
207	27	24	1	2	1	4	2	4	3	15000	2	#NULL!	1	4	2	3	2	2	2	1	1	1	2	1	1	2	2	2	1	0	0	0	2	1	1	1	5	1	1
208	25	20	1	2	1	3	4	4	4	7000	2	#NULL!	1	4	2	3	2	2	1	1	1	1	2	1	1	2	2	2	1	0	0	0	2	1	1	1	5	1	1
209	30	18	1	2	3	3	2	3	3	9000	1	1	1	3	1	2	2	2	2	1	1	1	2	1	2	2	2	2	1	0	0	0	3	1	1	1	5	0	0
210	28	24	1	2	3	4	3	4	3	8000	2	#NULL!	1	3	1	2	2	2	1	1	1	1	2	1	1	2	2	2	1	0	0	0	2	1	1	1	5	0	1
211	39	23	1	2	3	4	3	4	4	7000	2	#NULL!	1	4	2	3	1	1	1	2	1	1	1	2	2	1	2	2	1	0	1	0	4	1	1	1	5	1	1
212	35	25	2	3	1	2	1	#NULL!	#NULL!	1500	3	1	2	#NULL!	2	3	1	1	1	1	3	1	2	1	2	2	2	1	1	0	0	0	4	0	1	0	1	1	0
213	42	30	2	2	2	2	1	3	4	2500	1	1	1	3	2	2	2	1	2	1	2	2	1	1	2	2	2	1	1	0	0	0	5	1	1	1	2	0	0
214	26	20	1	2	1	4	3	4	4	15000	1	1	1	3	1	1	2	2	1	2	1	1	1	1	2	2	2	2	1	0	0	0	2	1	1	1	5	0	0
215	35	27	1	2	1	3	1	4	4	9000	2	#NULL!	1	3	2	2	2	1	2	1	1	1	1	2	1	2	2	2	1	0	0	0	4	1	1	1	5	0	1
216	27	18	1	2	1	3	4	1	2	800	1	4	1	3	2	1	1	1	2	1	1	1	1	2	1	1	2	2	1	0	1	0	2	1	1	1	0	0	0
217	28	15	1	2	1	4	4	3	2	3000	2	#NULL!	1	3	1	1	1	2	1	1	1	1	2	1	1	2	2	2	1	0	0	0	2	1	1	1	3	0	1
218	30	20	1	2	1	4	3	4	4	5000	1	1	1	4	2	3	2	2	2	1	1	1	2	1	1	2	2	2	1	0	0	0	3	1	1	1	5	1	0
219	28	14	1	2	1	4	3	4	3	10000	1	1	1	4	2	3	2	2	2	1	1	1	2	1	1	2	2	2	1	0	0	0	2	1	1	1	5	1	0
220	29	16	1	1	1	3	4	3	4	5000	2	#NULL!	1	4	2	2	1	2	2	1	1	1	2	1	2	2	2	2	1	0	0	0	2	0	1	2	5	0	1
221	27	21	1	2	3	4	3	4	4	10000	1	1	1	4	2	2	1	2	1	1	1	1	2	1	2	2	2	2	1	0	0	0	2	1	1	1	5	0	0
222	28	24	1	2	1	4	3	4	4	5000	2	#NULL!	1	3	2	1	2	1	1	2	1	1	1	1	1	2	2	2	1	0	0	0	2	1	1	1	5	0	1
223	36	13	1	2	1	1	4	3	5	1000	2	#NULL!	1	2	2	3	2	2	4	1	1	1	1	1	1	2	2	2	1	0	0	0	4	1	2	1	0	1	1
224	28	24	1	2	1	2	4	2	5	6000	2	#NULL!	1	4	1	1	2	4	1	1	1	2	2	1	1	2	1	2	1	0	0	1	2	1	1	1	5	0	1
225	22	18	1	2	1	3	3	4	4	8000	1	1	1	2	1	2	2	2	1	2	1	1	1	1	1	2	1	2	1	0	0	1	1	1	1	1	5	0	0
226	30	18	1	2	1	2	4	2	2	3000	1	4	2	#NULL!	1	1	2	4	3	1	1	1	2	1	2	2	1	2	1	0	0	1	3	1	1	1	3	0	0
227	30	20	1	1	1	4	3	4	4	10000	1	1	1	4	2	3	2	2	2	1	1	1	1	1	2	2	2	2	1	0	0	0	3	0	1	2	5	1	0
228	26	20	1	1	1	4	3	4	4	7500	1	1	1	4	2	2	2	1	2	1	1	1	1	1	2	2	2	2	1	0	0	0	2	0	1	2	5	0	0
229	24	20	1	2	1	4	3	4	4	6000	2	#NULL!	1	4	1	1	2	2	1	1	1	1	2	1	1	2	2	2	1	0	0	0	1	1	1	1	5	0	1
230	28	22	1	1	1	3	2	4	4	10000	1	1	1	3	2	3	2	1	2	1	1	1	2	1	1	2	2	2	1	0	0	0	2	0	1	2	5	1	0
231	30	18	1	1	1	3	2	3	3	8000	1	4	1	4	2	3	2	2	3	1	1	1	2	1	2	2	2	2	1	0	0	0	3	0	1	2	5	1	0
232	28	20	1	1	1	3	2	4	4	8000	1	1	1	4	2	2	2	2	2	1	1	1	1	1	1	2	2	2	1	0	0	0	2	0	1	2	5	0	0
233	26	18	1	2	1	4	3	4	4	10000	1	1	1	4	2	2	2	1	2	1	1	1	2	1	1	2	1	2	1	0	0	1	2	1	1	1	5	0	0
234	29	20	1	1	1	3	2	4	4	8000	1	1	1	3	2	3	2	2	2	1	1	1	1	1	1	2	2	2	1	0	0	0	2	0	1	2	5	1	0
235	32	20	1	1	1	3	2	3	3	8000	1	2	1	3	2	3	2	1	2	1	1	1	2	2	2	2	2	2	1	0	0	0	3	0	1	2	5	1	0
236	27	24	1	2	1	3	4	4	4	10000	3	3	1	4	1	1	2	1	1	2	1	1	1	1	2	2	1	2	0	0	0	1	2	1	1	1	5	0	0
237	26	24	1	2	1	2	4	2	2	500	3	3	1	2	1	1	1	3	1	2	2	1	1	1	2	2	1	1	0	0	0	1	2	1	1	1	0	0	0
238	25	22	1	2	1	4	3	4	2	6000	2	#NULL!	1	4	2	1	2	2	1	1	1	1	2	1	1	1	1	2	0	0	1	1	2	1	1	1	5	0	1
239	27	21	1	2	1	2	1	4	2	2000	3	3	1	3	1	1	2	1	2	1	2	1	2	1	2	1	1	2	1	0	1	1	2	1	1	1	2	0	0
240	34	28	2	2	1	4	3	4	4	8000	3	4	1	4	2	1	2	2	1	1	1	1	2	1	1	2	1	2	1	0	0	1	3	1	1	1	5	0	0
241	32	20	1	2	1	3	4	2	2	5000	2	#NULL!	1	3	1	1	2	3	3	1	1	2	2	1	1	2	1	2	1	0	0	1	3	1	1	1	5	0	1
242	26	21	1	2	1	3	4	4	3	10000	2	#NULL!	1	4	2	1	2	1	1	2	1	1	1	1	1	2	1	2	1	0	0	1	2	1	1	1	5	0	1
243	29	25	1	2	1	4	3	4	4	5000	1	4	1	2	1	3	1	3	1	1	2	1	2	1	2	2	2	2	1	0	0	0	2	1	1	1	5	1	0
244	30	19	1	2	1	1	4	2	2	2000	1	4	2	#NULL!	1	3	2	3	4	1	1	1	1	1	2	2	2	2	1	0	0	0	3	1	2	1	2	1	0
245	30	19	1	2	1	4	3	4	3	12000	1	1	1	4	2	3	2	2	4	1	1	1	2	1	2	2	2	2	1	0	0	0	3	1	2	1	5	1	0
246	29	22	1	2	1	3	2	4	3	4000	1	1	1	2	1	2	2	2	2	1	1	1	2	1	1	2	2	2	1	0	0	0	2	1	1	1	4	0	0
247	29	20	1	2	1	2	4	3	4	5000	2	#NULL!	1	4	2	3	2	2	4	1	1	1	2	1	1	2	2	2	1	0	0	0	2	1	2	1	5	1	1
248	30	24	1	2	1	3	2	4	2	7000	2	#NULL!	1	2	1	1	2	2	1	1	1	2	2	2	1	2	2	2	1	0	0	0	3	1	1	1	5	0	1
249	30	19	1	2	2	2	1	3	2	10000	1	1	1	3	2	3	2	2	4	1	1	1	1	1	2	2	2	2	1	0	0	0	3	1	2	1	5	1	0
250	23	17	1	2	2	3	4	3	2	8000	2	#NULL!	2	#NULL!	2	3	2	2	1	1	1	1	2	1	1	2	2	2	1	0	0	0	1	1	1	1	5	1	1
251	25	18	1	2	1	2	4	2	2	5000	2	#NULL!	1	4	2	3	2	2	2	1	1	1	2	1	1	2	2	2	1	0	0	0	2	1	1	1	5	1	1
252	35	24	1	2	1	3	1	4	3	7000	1	4	1	2	1	2	2	2	4	1	1	1	1	1	2	2	1	2	1	0	0	1	4	1	1	1	5	0	0
253	20	17	1	2	1	2	1	2	2	3000	2	#NULL!	1	2	2	3	2	2	1	1	1	1	2	1	1	2	1	2	1	0	0	1	1	1	1	1	3	1	1
254	28	22	1	2	1	2	4	3	3	4000	1	1	1	2	2	3	2	2	1	1	1	1	2	1	1	2	2	2	1	0	0	0	2	1	1	1	4	1	0
255	45	18	1	2	1	1	4	2	2	2000	2	#NULL!	1	2	2	3	2	2	4	1	4	1	2	1	1	2	2	2	1	0	0	0	5	1	2	1	2	1	1
256	27	20	1	2	1	4	1	4	3	6000	2	#NULL!	1	2	2	3	2	2	1	2	1	1	1	1	1	2	2	2	1	0	0	0	2	1	1	1	5	1	1
257	29	25	1	2	1	4	3	4	4	7000	2	#NULL!	1	4	1	2	2	2	1	2	1	1	1	1	1	2	1	2	1	0	0	1	2	1	1	1	5	0	1
258	29	20	1	2	2	2	4	4	4	5000	1	4	1	3	2	2	2	1	2	1	2	1	1	1	2	2	1	1	0	0	0	1	2	1	1	1	5	0	0
259	26	20	1	2	1	3	1	4	2	6000	2	#NULL!	1	4	2	2	2	2	1	1	1	1	2	1	1	2	2	2	1	0	0	0	2	1	1	1	5	0	1
260	28	20	1	2	3	3	2	4	4	8000	1	4	1	4	2	2	2	2	2	1	1	1	1	1	2	2	1	2	1	0	0	1	2	1	1	1	5	0	0
261	30	18	1	2	1	4	4	4	4	7000	2	#NULL!	1	3	1	2	2	2	3	1	1	1	1	1	1	2	1	2	1	0	0	1	3	1	1	1	5	0	1
262	28	20	1	2	1	2	2	3	3	5000	1	4	1	4	1	2	2	2	3	1	1	1	2	1	2	2	1	2	1	0	0	1	2	1	1	1	5	0	1
263	29	23	1	2	3	4	2	4	3	4000	1	4	1	3	2	3	2	2	2	2	1	1	1	1	2	2	2	2	1	0	0	0	2	1	1	1	4	1	0
264	27	21	1	2	1	3	4	4	3	8000	2	#NULL!	1	3	2	2	2	2	2	1	1	1	2	1	1	2	2	2	1	0	0	0	2	1	1	1	5	0	1
265	27	19	1	2	1	2	4	3	2	3000	2	#NULL!	1	4	1	3	2	2	2	1	1	1	2	1	1	2	2	2	1	0	0	0	2	1	1	1	3	1	1
266	35	21	1	2	1	3	4	4	2	7000	1	1	1	4	2	3	2	2	2	1	1	1	1	1	2	2	2	2	1	0	0	0	4	1	1	1	5	1	0
267	25	22	1	2	1	3	4	3	2	1000	3	4	1	4	2	2	2	3	2	2	1	1	1	1	2	2	1	2	1	0	0	1	2	1	1	1	0	0	0
268	30	25	1	3	1	4	1	4	3	8000	3	1	1	4	1	2	1	1	2	1	2	1	1	1	1	2	1	1	0	0	0	1	3	0	1	0	5	0	0
269	39	23	1	2	1	2	4	4	3	10000	1	1	1	4	2	3	2	2	4	1	4	1	2	1	1	2	2	2	0	0	0	0	4	1	2	1	5	1	0
270	26	20	1	2	1	2	4	3	2	1000	1	4	1	4	2	3	2	2	1	2	1	1	1	1	1	2	2	2	1	0	0	0	2	1	1	1	0	1	0
271	30	20	1	2	1	3	4	4	4	3000	2	#NULL!	1	4	1	2	2	1	2	1	1	1	2	1	1	2	1	2	1	0	0	1	3	1	1	1	3	0	1
272	29	24	1	2	1	4	3	4	4	9000	2	#NULL!	1	4	1	1	2	2	1	2	1	1	1	1	1	2	1	2	1	0	0	1	2	1	1	1	5	0	1
273	27	20	1	2	1	3	5	4	4	4000	3	3	1	3	1	1	2	1	2	1	2	1	2	1	2	2	1	2	0	0	0	1	2	1	1	1	4	0	0
274	33	19	1	2	1	2	4	3	2	2000	2	#NULL!	1	3	2	2	2	3	2	2	1	1	1	1	1	2	1	2	1	0	0	1	3	1	1	1	2	0	1
1	29	25	1	2	1	4	2	4	4	10000	2	#NULL!	1	4	2	3	2	2	2	1	1	1	1	1	1	2	2	2	1	0	0	0	2	1	1	1	5	1	1
2	25	18	1	2	1	3	4	4	4	2000	2	#NULL!	1	4	2	3	2	2	2	2	1	1	1	1	2	2	2	2	1	0	0	0	2	1	1	1	2	1	1
3	24	18	1	2	1	2	2	2	5	2000	1	4	1	4	2	3	2	2	1	2	1	1	1	1	2	2	2	2	1	0	0	0	1	1	1	1	2	1	0
4	26	18	1	2	1	2	4	2	5	2000	1	1	2	#NULL!	2	3	2	2	4	1	1	1	2	1	1	2	2	2	1	0	0	0	2	1	2	1	2	1	1
5	24	20	1	2	1	3	4	4	4	8000	2	#NULL!	1	4	2	3	2	2	1	2	1	2	1	1	1	2	1	2	1	0	0	1	1	1	1	1	5	1	1
6	32	24	1	2	1	4	3	4	4	8700	1	1	1	4	1	3	2	2	1	2	1	1	1	1	1	2	2	2	1	0	0	0	3	1	1	1	5	1	0
7	25	20	1	2	2	3	2	4	4	10000	1	3	1	4	2	2	1	2	1	1	1	1	2	1	1	2	2	2	1	0	0	0	2	1	1	1	5	0	0
8	28	20	1	2	1	4	3	4	4	7000	2	#NULL!	1	3	1	1	2	2	1	2	2	1	1	2	1	2	1	2	0	0	0	1	2	1	1	1	5	0	1
9	32	20	1	2	1	4	3	4	4	9000	2	#NULL!	1	4	1	1	1	1	1	2	1	1	1	2	2	1	1	2	1	0	1	1	3	1	1	1	5	0	1
10	30	26	1	2	2	4	1	4	2	13000	2	#NULL!	1	4	2	2	2	1	1	1	1	1	2	1	1	2	1	2	1	0	0	1	3	1	1	1	5	0	1
11	29	21	1	2	1	4	3	4	4	8000	1	1	1	3	1	2	2	1	1	1	1	1	1	1	2	2	2	2	1	0	0	0	2	1	1	1	5	0	0
12	39	28	1	2	1	3	2	4	4	10000	1	2	1	4	2	3	2	2	3	1	3	1	1	1	2	2	2	1	0	0	0	0	4	1	1	1	5	1	0
13	35	25	1	2	2	3	1	3	2	15000	2	#NULL!	1	3	2	2	2	1	2	1	1	1	2	1	1	1	1	2	1	0	1	1	4	1	1	1	5	0	1
14	35	25	1	2	3	4	3	4	3	8000	1	1	1	3	1	2	2	2	1	2	1	1	1	1	2	2	2	2	1	0	0	0	4	1	1	1	5	0	0
15	26	18	1	2	1	2	5	4	4	4000	1	1	2	#NULL!	1	2	1	2	2	2	1	1	1	1	2	2	2	2	1	0	0	0	2	1	1	1	4	0	0
16	39	25	1	2	2	2	1	2	2	20000	2	#NULL!	1	4	2	2	2	2	4	1	3	1	1	1	2	2	2	1	0	0	0	0	4	1	2	1	5	0	1
17	33	20	1	2	1	4	3	4	4	14000	2	#NULL!	1	4	2	2	1	2	1	2	1	1	1	2	1	1	2	2	1	0	1	0	3	1	1	1	5	0	1
18	37	30	2	2	1	3	4	4	4	7500	1	4	1	4	2	3	1	1	1	1	1	1	2	2	2	1	2	1	1	0	1	0	4	1	1	1	5	1	1
20	26	20	1	2	1	2	4	3	4	3000	1	1	1	4	2	3	2	2	1	2	1	1	1	1	1	2	1	2	1	0	0	1	2	1	1	1	3	1	1
21	28	21	1	2	1	4	3	4	3	20000	1	2	1	4	2	3	2	1	1	1	1	1	2	1	1	2	2	2	1	0	0	0	2	1	1	1	5	1	0
22	25	22	1	2	1	3	4	3	5	2000	2	#NULL!	1	3	2	2	2	1	1	1	1	1	2	1	1	2	2	2	1	0	0	0	2	1	1	1	2	0	1
23	38	18	1	2	1	1	1	1	2	1000	1	1	2	#NULL!	2	1	1	4	4	1	1	1	1	1	1	2	2	2	1	0	0	0	4	1	2	1	0	0	0
24	33	23	1	2	1	4	4	4	4	10000	1	4	1	3	2	3	2	2	2	2	1	1	1	1	2	2	2	2	1	0	0	0	3	1	1	1	5	1	0
25	30	20	2	2	1	4	3	4	4	8000	1	1	1	4	1	2	2	2	1	2	1	1	1	2	1	2	2	2	1	0	0	0	3	1	1	1	5	0	0
26	27	25	1	2	1	3	4	4	4	5000	2	#NULL!	1	4	2	3	2	2	1	2	2	1	1	1	1	2	1	2	0	0	0	1	2	1	1	1	5	1	1
19	28	20	2	2	1	2	2	2	2	6000	1	4	2	#NULL!	2	3	2	1	1	2	2	1	1	1	2	2	2	2	0	0	0	0	2	1	1	1	5	1	0
27	29	25	1	2	1	2	4	4	3	7000	1	1	1	4	1	3	2	3	1	2	1	1	1	1	1	2	2	2	1	0	0	0	2	1	1	1	5	1	0
28	23	20	2	2	1	4	3	4	4	18000	2	#NULL!	1	4	2	3	2	2	1	2	1	1	1	1	1	2	2	2	1	0	0	0	1	1	1	1	5	1	1
29	27	23	1	2	1	4	2	4	3	11000	1	3	1	4	2	3	2	3	1	1	2	1	2	2	1	2	2	2	0	0	0	0	2	1	1	1	5	1	0
30	25	17	1	2	1	4	1	4	3	8000	2	#NULL!	1	4	1	2	2	2	2	1	2	1	2	1	2	2	2	1	0	0	0	0	2	1	1	1	5	0	1
31	29	21	1	2	1	3	3	4	4	10000	2	#NULL!	1	4	1	3	2	2	2	1	1	1	1	2	1	2	2	2	1	0	0	0	2	1	1	1	5	1	1
32	30	22	2	2	1	2	4	4	4	6000	1	4	1	4	1	3	2	2	1	2	1	1	1	1	1	2	1	2	1	0	0	1	3	1	1	1	5	1	1
33	23	20	2	2	1	2	4	2	2	3000	2	#NULL!	1	4	2	3	2	2	1	1	1	1	2	1	1	2	1	2	1	0	0	1	1	1	1	1	3	1	1
34	30	21	2	2	1	3	1	4	2	7000	1	4	1	4	2	3	2	2	2	1	1	1	1	2	2	2	2	2	1	0	0	0	3	1	1	1	5	1	0
35	35	17	1	2	1	2	4	2	2	2000	2	#NULL!	1	3	2	3	2	2	4	1	2	1	1	2	1	2	2	2	0	0	0	0	4	1	2	1	2	1	1
36	23	14	2	2	1	1	4	2	5	1000	2	#NULL!	2	#NULL!	1	3	2	3	2	1	1	1	2	1	1	2	1	2	1	0	0	1	1	1	1	1	0	1	1
37	31	17	1	2	1	1	4	3	5	3000	1	1	1	2	1	3	2	2	3	1	2	1	1	1	1	2	2	2	0	0	0	0	3	1	1	1	3	1	0
38	28	20	1	2	2	2	4	2	2	7000	2	#NULL!	1	4	2	3	2	2	1	2	1	1	1	2	1	2	2	2	1	0	0	0	2	1	1	1	5	1	1
39	26	20	2	2	1	4	4	4	3	6000	2	#NULL!	1	3	2	3	2	2	1	2	1	1	1	1	1	2	2	2	1	0	0	0	2	1	1	1	5	1	1
40	33	25	1	2	1	3	2	4	4	5000	1	1	1	4	1	2	2	2	1	1	1	1	2	2	1	2	2	2	1	0	0	0	3	1	1	1	5	0	0
41	30	17	1	2	1	3	1	2	2	7000	1	4	1	4	1	2	2	2	1	1	1	1	2	1	1	2	2	1	1	0	0	0	3	1	1	1	5	0	0
42	27	19	2	2	1	2	4	3	4	4500	1	1	1	4	2	3	2	3	2	1	1	1	2	1	2	2	1	2	1	0	0	1	2	1	1	1	4	1	1
43	25	17	1	2	3	3	1	4	3	6000	2	#NULL!	1	4	1	2	2	2	1	1	1	1	2	1	2	2	2	2	1	0	0	0	2	1	1	1	5	0	1
44	30	25	1	2	1	4	3	4	4	8000	1	1	1	4	1	3	2	2	1	2	1	1	1	1	1	2	2	2	1	0	0	0	3	1	1	1	5	1	0
45	28	17	1	2	1	2	4	1	5	3000	2	#NULL!	2	#NULL!	1	3	2	2	3	1	2	1	1	1	1	2	2	1	0	0	0	0	2	1	1	1	3	1	1
46	43	20	1	2	1	1	4	2	2	3000	1	1	1	3	1	3	2	2	4	1	1	1	2	1	1	2	2	2	1	0	0	0	5	1	1	1	3	1	0
47	21	18	1	2	1	2	4	4	4	4000	2	#NULL!	1	3	2	2	2	2	1	2	1	1	1	1	1	2	2	1	1	0	0	0	1	1	1	1	4	0	1
48	22	19	1	2	1	3	1	4	4	5000	1	4	1	4	2	3	2	2	1	1	1	1	2	1	2	2	2	1	1	0	0	0	1	1	1	1	5	1	0
49	30	17	1	2	1	4	3	4	4	6000	1	1	1	4	1	2	2	2	2	1	1	1	2	1	2	2	2	1	1	0	0	0	3	1	1	1	5	0	0
50	25	20	1	2	1	3	4	3	2	8000	1	4	1	4	2	3	2	2	1	1	1	1	2	1	2	2	2	2	0	0	0	0	2	1	1	1	5	1	0
51	23	18	1	2	1	3	1	4	3	5000	1	3	1	3	1	3	2	2	1	1	1	1	2	1	1	2	2	2	1	0	0	0	1	1	1	1	5	1	0
52	29	19	1	3	1	3	1	#NULL!	#NULL!	3000	1	1	1	4	2	3	1	2	2	1	3	1	1	1	2	2	2	1	0	0	0	0	2	0	1	0	3	1	0
53	26	18	1	2	1	4	3	4	4	8000	1	1	1	4	2	3	2	2	1	2	1	1	1	1	2	2	2	1	1	0	0	0	2	1	1	1	5	1	0
54	38	25	1	2	1	3	4	4	4	5000	1	2	1	3	2	3	2	2	2	1	1	1	1	2	1	2	2	2	0	0	0	0	4	1	1	1	5	1	0
55	29	27	1	2	1	3	3	4	4	6000	1	3	1	3	2	3	2	2	1	1	1	1	2	2	1	2	2	2	1	0	0	0	2	1	1	1	5	1	0
56	32	28	1	2	1	4	3	4	4	6000	1	1	1	3	1	2	2	1	1	2	1	2	1	1	2	2	2	2	0	0	0	0	3	1	1	1	5	0	0
57	29	26	1	2	1	4	3	4	4	8000	1	1	1	4	1	3	2	2	1	2	1	1	1	1	2	2	2	2	1	0	0	0	2	1	1	1	5	1	0
58	29	23	1	2	1	4	3	4	3	10000	1	4	1	4	2	3	2	2	2	1	1	1	2	1	2	2	2	2	0	0	0	0	2	1	1	1	5	1	0
59	25	14	1	2	1	2	4	2	5	1000	1	1	2	#NULL!	2	3	2	2	1	1	1	1	2	1	2	2	2	1	1	0	0	0	2	1	1	1	0	1	0
60	29	#NULL!	2	5	1	1	1	1	2	1000	1	1	1	1	2	2	1	1	2	1	1	1	2	1	1	2	1	1	0	0	0	1	2	0	1	0	0	0	1
61	22	17	2	2	1	2	4	2	2	4000	2	#NULL!	1	4	2	3	2	2	1	2	1	1	1	1	1	2	1	1	1	0	0	1	1	1	1	1	4	1	1
62	28	23	2	2	1	3	1	3	2	6000	1	4	1	4	1	3	2	2	2	1	2	1	2	1	2	2	1	2	1	0	0	1	2	1	1	1	5	1	1
63	35	20	1	2	1	2	4	2	2	2000	1	4	1	4	2	3	2	2	4	1	1	1	1	1	1	2	2	1	0	1	0	0	4	1	2	1	2	1	0
64	26	20	1	2	3	3	2	4	4	10000	1	4	1	4	1	2	2	2	1	1	1	1	2	1	2	2	2	2	1	0	0	0	2	1	1	1	5	0	0
65	25	18	1	2	1	4	3	4	4	7000	1	1	1	2	1	3	2	2	1	1	1	1	2	1	2	2	2	2	0	0	0	0	2	1	1	1	5	1	0
66	27	21	1	2	3	3	2	4	2	6000	1	1	1	4	1	2	3	2	1	2	1	1	1	1	2	2	2	2	1	0	0	0	2	1	1	1	5	0	0
67	35	22	1	2	1	3	3	3	2	6000	1	1	1	4	2	1	3	1	3	1	1	1	2	1	2	2	2	2	1	0	0	0	4	1	1	1	5	0	0
68	28	25	2	2	1	4	3	4	4	8000	2	#NULL!	1	3	2	1	2	1	1	1	2	1	2	1	2	2	1	2	0	0	0	1	2	1	1	1	5	0	1
69	29	17	1	2	1	1	4	1	2	3000	1	4	1	4	2	3	2	2	3	2	1	1	1	1	2	2	2	2	1	0	0	0	2	1	1	1	3	1	0
70	26	25	1	2	1	4	3	4	2	4000	1	1	2	#NULL!	2	3	2	2	1	1	1	1	2	1	2	2	2	2	1	0	0	0	2	1	1	1	4	1	0
71	31	20	1	2	1	3	4	4	2	7000	1	2	1	3	1	3	3	3	2	2	2	1	1	1	2	2	2	1	0	1	0	0	3	1	1	1	5	1	0
72	28	21	1	2	1	3	3	4	4	6000	1	1	1	4	1	2	2	2	1	1	1	1	2	1	2	2	2	1	1	1	0	0	2	1	1	1	5	0	0
73	27	21	2	2	1	2	1	3	4	2000	1	4	1	4	2	3	2	2	1	1	1	1	2	1	2	2	1	2	1	0	0	1	2	1	1	1	2	1	1
74	28	24	1	2	1	3	4	3	2	5000	1	1	1	4	2	3	2	1	1	2	1	1	1	1	2	2	2	1	1	1	0	0	2	1	1	1	5	1	0
75	29	26	2	2	3	4	2	4	3	8000	1	2	1	4	2	2	2	2	1	2	2	1	1	1	1	2	1	2	0	0	0	1	2	1	1	1	5	0	1
76	28	24	1	2	1	3	4	3	2	5000	1	1	1	4	1	3	1	2	1	2	1	1	1	1	2	2	2	2	1	0	0	0	2	1	1	1	5	1	0
77	28	25	2	2	3	4	2	4	3	12000	2	#NULL!	1	3	1	2	2	2	1	2	1	1	1	1	1	2	1	2	1	0	0	1	2	1	1	1	5	0	1
78	29	23	1	2	1	2	4	2	3	2000	1	1	1	4	2	3	2	2	1	2	1	1	1	1	2	2	2	2	1	0	0	0	2	1	1	1	2	1	0
79	23	18	1	2	1	2	4	4	2	2000	2	#NULL!	2	#NULL!	2	2	2	2	1	1	1	1	2	1	1	1	2	2	1	0	1	0	1	1	1	1	2	0	1
80	29	25	2	5	1	4	2	4	4	7000	2	#NULL!	1	4	2	1	2	1	1	1	1	1	2	1	1	2	2	2	1	0	0	0	2	0	1	0	5	0	1
81	31	16	1	2	1	1	4	4	4	3000	1	4	1	3	2	3	2	2	2	1	1	1	2	2	1	2	2	2	0	0	0	0	3	1	1	1	3	1	0
82	28	24	2	2	1	4	3	4	4	2500	2	#NULL!	1	4	1	2	3	2	1	1	1	1	2	1	1	2	2	2	1	0	0	0	2	1	1	1	2	0	1
83	25	20	2	2	1	3	4	4	4	7000	1	4	1	4	2	3	3	2	1	1	1	1	2	1	1	2	1	2	1	0	0	1	2	1	1	1	5	1	1
84	28	23	2	2	1	3	2	4	4	21000	1	1	1	3	1	2	2	2	2	1	1	2	2	1	1	2	1	2	1	0	0	1	2	1	1	1	5	0	1
85	37	24	1	2	1	2	4	3	2	10000	3	1	1	4	1	3	2	2	2	1	2	1	2	1	1	2	2	2	0	0	0	0	4	1	1	1	5	1	0
86	27	20	1	2	3	3	2	4	4	10000	1	1	1	3	1	3	3	1	1	1	1	1	2	1	1	2	2	2	1	0	0	0	2	1	1	1	5	1	0
87	30	22	2	2	1	4	2	3	2	11000	1	3	1	4	1	2	2	2	1	2	1	1	1	2	1	2	2	2	1	0	0	0	3	1	1	1	5	0	0
88	35	20	1	3	1	4	3	4	4	15000	1	2	1	4	1	3	1	2	2	2	3	1	1	1	1	2	2	1	0	1	0	0	4	0	1	0	5	1	0
89	27	20	1	2	1	4	3	4	4	20000	1	1	1	4	1	2	3	2	1	1	1	1	2	2	1	2	2	2	1	0	0	0	2	1	1	1	5	0	0
90	26	20	1	1	1	4	2	#NULL!	#NULL!	7000	2	#NULL!	1	4	1	2	1	2	1	1	3	1	2	1	1	2	2	2	0	0	0	0	2	0	1	2	5	0	1
91	29	25	2	2	1	4	3	4	4	13000	1	2	1	4	1	2	2	2	1	2	1	1	1	1	2	2	1	2	1	0	0	1	2	1	1	1	5	0	1
92	26	19	1	2	1	3	2	4	4	3000	1	4	1	2	2	2	2	2	2	1	1	1	2	1	2	2	2	2	1	0	0	0	2	1	1	1	3	0	0
93	32	20	2	2	2	3	1	3	2	5000	2	#NULL!	1	2	2	3	2	1	2	1	1	1	1	2	1	2	1	1	1	1	0	1	3	1	1	1	5	1	1
94	28	25	1	2	1	2	1	3	4	6000	2	#NULL!	1	4	1	3	1	1	1	2	1	1	1	1	1	2	2	2	1	0	0	0	2	1	1	1	5	1	1
95	27	20	2	2	1	3	3	4	3	5000	2	#NULL!	1	4	2	3	2	2	2	1	2	1	1	1	2	2	1	2	0	0	0	1	2	1	1	1	5	1	1
96	24	18	1	2	3	3	5	4	4	3000	2	#NULL!	1	4	1	2	3	2	1	2	2	1	1	1	2	2	2	2	0	0	0	0	1	1	1	1	3	0	1
97	21	17	2	2	1	2	4	3	2	3000	2	#NULL!	1	3	2	3	2	2	1	2	1	1	1	1	1	2	2	2	1	0	0	0	1	1	1	1	3	1	1
98	24	20	2	2	3	3	1	4	4	5000	2	#NULL!	1	4	1	3	3	1	2	1	1	1	1	1	2	1	1	2	1	0	1	1	1	1	1	1	5	1	1
99	28	26	2	2	1	4	3	3	2	6000	2	#NULL!	1	4	1	1	2	2	1	2	1	1	1	2	1	1	2	2	1	0	1	0	2	1	1	1	5	0	1
100	27	20	2	2	1	2	4	3	2	2000	2	#NULL!	1	4	1	3	3	2	2	1	2	1	1	1	1	2	1	2	0	0	0	1	2	1	1	1	2	1	1
101	21	17	2	2	1	1	4	4	2	3000	2	#NULL!	1	3	2	3	2	2	2	2	1	1	1	1	1	2	1	2	1	0	0	1	1	1	1	1	3	1	1
102	29	27	2	2	1	4	3	4	4	15000	2	#NULL!	1	4	1	2	1	2	1	1	1	1	2	2	1	2	1	2	1	0	0	1	2	1	1	1	5	0	1
103	27	26	1	2	1	3	3	4	4	3500	1	1	1	3	1	1	1	1	1	1	1	1	2	1	2	2	1	2	1	0	0	1	2	1	1	1	3	0	0
104	28	26	2	2	1	4	2	4	2	30000	2	#NULL!	1	4	1	2	2	2	1	2	1	1	1	1	1	2	2	2	0	0	0	0	2	1	1	1	5	0	1
105	21	19	2	2	1	2	4	3	5	8000	2	#NULL!	2	#NULL!	1	3	2	2	1	1	1	1	2	1	1	2	1	2	1	0	0	1	1	1	1	1	5	1	1
106	40	19	1	2	1	4	3	4	4	10000	1	1	1	4	1	2	1	3	1	1	1	1	2	1	1	2	2	2	1	0	0	0	5	1	1	1	5	0	0
107	29	20	1	2	1	4	3	4	4	10000	1	4	1	3	1	3	1	1	2	2	1	1	1	1	1	2	2	1	0	1	0	0	2	1	1	1	5	1	0
108	38	22	1	2	1	3	4	2	3	4000	1	4	1	4	1	3	1	1	3	1	1	1	2	1	2	2	2	2	1	0	0	0	4	1	1	1	4	1	0
109	26	16	2	2	1	3	1	3	2	3000	1	2	1	4	1	3	1	1	1	1	1	1	2	1	1	2	2	2	1	0	0	0	2	1	1	1	3	1	0
110	26	18	1	3	1	3	1	2	2	4000	1	2	2	#NULL!	1	3	1	2	1	2	2	1	1	1	2	2	2	2	0	0	0	0	2	0	1	0	4	1	0
111	20	18	1	3	2	2	1	3	2	500	1	4	2	#NULL!	1	3	1	2	1	2	4	1	1	1	2	2	2	2	0	0	0	0	1	0	1	0	0	1	0
112	26	20	1	2	1	2	4	3	2	3000	1	4	1	4	2	3	1	2	1	2	2	1	1	1	2	2	2	2	0	0	0	0	2	1	1	1	3	1	0
113	28	24	1	2	1	4	3	4	4	10000	1	1	1	4	2	3	2	1	1	1	1	1	2	1	1	2	2	2	1	0	0	0	2	1	1	1	5	1	0
114	33	13	1	2	1	3	3	4	3	5000	1	1	2	#NULL!	1	3	1	2	2	2	1	1	1	1	1	2	2	2	1	0	0	0	3	1	1	1	5	1	0
115	26	24	2	2	1	4	3	4	4	10000	1	1	1	3	2	3	2	2	1	1	1	1	2	1	1	2	1	2	1	0	0	1	2	1	1	1	5	1	0
116	25	18	1	2	1	3	2	4	4	5000	1	4	1	4	2	3	2	2	1	1	1	1	2	1	1	2	2	2	1	0	0	0	2	1	1	1	5	1	0
117	26	19	1	2	2	4	2	4	2	7000	2	#NULL!	1	4	2	3	3	2	1	2	1	1	1	1	1	2	2	2	1	0	0	0	2	1	1	1	5	1	1
118	40	16	1	2	1	1	3	1	5	3000	1	2	2	#NULL!	1	3	3	2	4	1	1	1	1	1	1	2	2	2	1	0	0	0	5	1	1	1	3	1	0
119	27	21	2	2	1	4	3	4	4	10000	1	4	1	4	2	3	2	2	1	1	1	1	2	1	1	2	2	2	1	0	0	0	2	1	1	1	5	1	0
120	28	20	1	2	1	2	4	1	5	2000	1	1	1	4	2	3	3	2	2	1	1	1	1	1	2	2	2	2	1	0	0	0	2	1	1	1	2	1	0
121	42	22	1	2	1	2	1	2	2	3000	1	4	2	#NULL!	2	3	2	2	2	1	1	1	2	1	1	2	2	2	1	0	0	0	5	1	1	1	3	1	0
122	29	24	1	2	2	4	3	4	4	8000	1	1	1	4	1	1	2	1	1	2	2	1	1	1	1	2	1	2	0	0	0	1	2	1	1	1	5	0	0
123	25	24	1	2	1	4	2	4	4	10000	2	#NULL!	1	2	2	3	1	3	1	1	1	1	2	1	1	2	1	2	1	0	0	1	2	1	1	1	5	1	1
124	27	24	1	2	2	4	3	4	4	11000	1	1	1	4	1	2	1	2	1	1	1	1	2	1	1	1	1	2	0	0	1	1	2	1	1	1	5	0	0
125	27	24	2	2	1	4	3	4	4	10000	2	#NULL!	1	4	1	3	1	3	1	1	1	1	1	1	1	2	1	2	1	0	0	1	2	1	1	1	5	1	1
126	29	24	1	2	1	4	3	4	4	8000	2	#NULL!	1	4	2	3	2	2	2	2	1	1	1	1	1	2	1	2	1	0	0	1	2	1	1	1	5	1	1
127	28	23	1	2	1	4	3	4	4	20000	1	1	1	4	2	3	2	2	1	2	1	1	1	1	1	2	1	2	0	0	0	1	2	1	1	1	5	1	0
128	29	19	1	2	2	3	4	4	3	20000	1	1	1	4	2	3	2	2	2	1	1	1	2	1	2	2	2	2	0	0	0	0	2	1	1	1	5	1	0
129	35	16	2	2	1	1	4	1	5	500	1	1	2	#NULL!	2	3	2	2	4	1	1	1	1	1	1	2	2	1	0	1	0	0	4	1	2	1	0	1	0
130	35	20	1	2	1	2	1	2	2	10000	2	#NULL!	1	3	2	3	2	2	4	1	1	1	2	1	1	2	1	2	0	0	0	1	4	1	1	1	5	1	1
131	30	14	1	2	1	1	4	1	5	500	1	1	2	#NULL!	1	3	2	2	2	1	1	1	1	1	2	2	2	2	1	0	0	0	3	1	1	1	0	1	0
132	30	20	1	2	1	4	3	4	2	20000	1	1	1	4	2	3	2	2	2	1	1	1	2	1	1	2	2	2	0	0	0	0	3	1	1	1	5	1	0
133	28	21	1	2	2	4	3	4	4	12000	1	3	1	4	2	2	2	2	1	1	1	1	2	1	2	2	2	2	0	0	0	0	2	1	1	1	5	0	0
134	32	20	1	2	1	3	4	3	4	4000	1	4	1	3	1	3	2	2	3	1	2	1	2	1	2	2	2	2	0	0	0	0	3	1	1	1	4	1	0
135	25	20	1	2	1	4	1	4	4	5000	1	4	1	4	2	3	2	2	2	2	1	1	1	1	2	2	1	2	0	0	0	1	2	1	1	1	5	1	0
136	36	20	1	2	1	2	1	2	2	3000	1	4	1	2	1	2	2	2	2	1	1	1	1	1	1	2	2	2	1	0	0	0	4	1	1	1	3	0	0
137	25	20	1	2	1	2	4	3	2	1000	1	4	1	4	1	3	2	2	1	2	1	1	1	1	2	2	2	2	0	0	0	0	2	1	1	1	0	1	0
138	38	20	1	2	3	4	3	4	4	9000	3	4	1	2	2	3	2	1	2	2	1	1	1	1	2	2	2	1	1	1	0	0	4	1	1	1	5	1	0
139	42	20	1	2	1	2	4	2	2	3000	1	4	1	4	2	3	2	2	4	1	1	1	2	1	2	2	2	2	1	0	0	0	5	1	2	1	3	1	0
140	32	19	1	2	2	2	4	2	2	7000	2	#NULL!	2	#NULL!	2	3	1	1	3	2	1	1	1	1	2	2	2	2	1	0	0	0	3	1	1	1	5	1	1
141	33	21	2	2	1	3	4	4	3	7000	2	#NULL!	1	4	1	3	2	2	3	1	1	2	1	1	1	2	1	2	0	0	0	1	3	1	1	1	5	1	1
142	32	19	1	2	1	1	4	2	5	2000	1	4	1	2	1	3	2	3	4	2	2	1	1	1	2	2	2	2	1	0	0	0	3	1	2	1	2	1	0
143	30	24	1	2	1	2	4	4	4	4500	1	1	1	4	2	3	2	1	1	1	1	1	2	1	2	2	2	2	1	0	0	0	3	1	1	1	4	1	0
144	29	20	2	2	1	4	3	4	4	9000	1	3	1	4	2	3	2	2	2	1	1	1	1	1	1	2	2	2	1	0	0	0	2	1	1	1	5	1	0
145	26	20	1	2	1	3	5	4	4	6000	1	1	1	4	1	3	2	2	1	1	1	1	2	1	2	2	2	2	1	0	0	0	2	1	1	1	5	1	0
146	33	20	1	2	3	3	4	4	2	6000	1	4	1	4	2	3	2	2	2	1	1	1	2	1	2	2	2	2	1	0	0	0	3	1	1	1	5	1	0
147	39	30	2	2	1	4	3	4	4	11000	1	2	1	3	1	2	2	1	4	1	4	1	1	2	2	1	2	2	0	0	1	0	4	1	2	1	5	0	0
148	40	23	1	2	1	3	1	4	4	7000	1	1	1	4	1	2	2	2	3	1	1	1	2	1	1	2	2	2	1	0	0	0	5	1	1	1	5	0	0
149	22	20	1	2	1	2	4	3	3	6000	2	#NULL!	2	#NULL!	1	2	2	2	1	2	1	1	1	1	1	2	2	2	1	0	0	0	1	1	1	1	5	0	1
150	24	17	2	2	1	2	4	2	2	4000	2	#NULL!	1	4	1	3	2	2	2	1	1	1	2	1	1	2	1	2	1	0	0	1	1	1	1	1	4	1	1
151	29	20	1	2	1	3	3	4	2	5800	1	1	1	4	1	3	1	2	2	1	1	1	2	1	1	2	2	2	1	0	0	0	2	1	1	1	5	1	0
152	32	25	1	2	1	4	2	4	4	15000	2	#NULL!	1	4	1	3	2	2	1	1	1	1	2	1	1	2	2	2	1	0	0	0	3	1	1	1	5	1	1
153	30	23	2	2	1	4	2	4	3	13000	2	#NULL!	1	4	2	3	2	2	1	1	1	1	2	1	1	2	2	2	1	0	0	0	3	1	1	1	5	1	1
154	27	23	1	2	3	4	2	4	4	10000	2	#NULL!	1	4	2	3	2	2	1	1	1	1	2	1	1	2	2	2	1	0	0	0	2	1	1	1	5	1	1
155	26	19	1	2	1	2	4	3	2	3000	2	#NULL!	1	3	2	2	2	2	1	2	1	1	1	1	1	2	2	2	1	0	0	0	2	1	1	1	3	0	1
156	30	25	2	2	1	4	2	4	4	15000	2	#NULL!	1	4	2	3	2	2	1	1	1	1	2	1	1	2	2	2	1	0	0	0	3	1	1	1	5	1	1
157	27	23	1	2	1	4	2	4	2	6000	2	#NULL!	1	4	2	3	1	2	2	1	1	1	2	1	1	2	2	2	1	0	0	0	2	1	1	1	5	1	1
158	33	25	2	2	3	4	3	4	4	7000	1	1	1	4	1	3	2	2	2	1	1	1	1	1	2	2	1	2	1	0	0	1	3	1	1	1	5	1	0
159	39	25	1	2	3	3	4	4	4	6000	1	4	1	3	1	3	2	2	3	1	1	1	2	1	2	2	2	2	1	0	0	0	4	1	1	1	5	1	0
160	32	24	2	2	1	3	2	4	4	8000	1	1	1	4	1	3	2	2	4	2	2	1	1	1	1	2	2	2	0	0	0	0	3	1	2	1	5	1	0
161	27	21	1	2	3	3	1	4	4	8000	1	4	1	2	1	3	2	3	2	2	2	1	1	2	2	2	2	2	0	0	0	0	2	1	1	1	5	1	0
162	33	21	2	2	1	2	4	4	4	3000	2	#NULL!	1	4	1	3	2	2	1	2	1	1	1	2	1	2	2	2	1	0	0	0	3	1	1	1	3	1	1
163	23	17	1	2	1	2	5	4	4	5000	1	4	1	4	2	3	2	2	1	1	1	1	2	1	1	2	1	2	1	0	0	1	1	1	1	1	5	1	0
164	28	26	1	2	1	4	3	4	4	10000	2	#NULL!	1	2	1	2	2	2	1	2	1	1	1	1	1	2	2	2	1	0	0	0	2	1	1	1	5	0	1
165	28	20	2	2	1	3	4	4	4	10000	2	#NULL!	1	4	2	3	2	2	2	1	1	1	2	1	1	2	2	2	1	0	0	0	2	1	1	1	5	1	1
166	40	20	1	2	1	1	4	2	5	2000	1	4	1	4	1	3	2	2	3	1	1	1	1	1	1	2	2	2	1	0	0	0	5	1	1	1	2	1	0
167	37	20	1	2	1	1	4	1	5	2000	2	#NULL!	2	#NULL!	1	3	2	3	4	1	1	1	1	1	1	2	2	2	1	0	0	0	4	1	2	1	2	1	1
168	33	18	1	2	1	2	1	2	2	4000	1	2	1	3	2	3	2	2	4	1	2	1	2	1	2	2	2	2	0	0	0	0	3	1	1	1	4	1	0
169	30	21	1	2	1	2	4	4	3	6000	1	1	1	4	2	3	2	2	1	1	1	1	2	1	1	2	2	2	1	0	0	0	3	1	1	1	5	1	0
170	35	28	2	2	1	3	1	3	4	2500	3	4	1	3	1	2	2	2	3	1	2	1	1	2	2	2	1	2	0	0	0	1	4	1	1	1	2	0	0
171	29	17	2	2	2	1	1	2	2	800	1	1	1	3	2	2	1	3	3	1	1	1	2	1	2	2	1	2	1	0	0	1	2	1	1	1	0	0	0
172	43	20	2	2	1	2	1	3	3	5000	2	#NULL!	1	4	2	3	1	2	1	2	1	1	1	2	2	1	2	2	1	0	1	0	5	1	1	1	5	1	1
173	32	22	1	2	2	2	2	4	4	7000	1	4	1	3	2	2	1	1	2	1	2	1	2	1	2	2	2	2	0	0	0	0	3	1	1	1	5	0	0
174	28	24	2	2	1	4	3	4	4	14000	1	4	1	4	1	2	2	2	1	2	1	1	1	1	2	2	2	2	1	0	0	0	2	1	1	1	5	0	0
175	33	18	1	2	1	2	4	3	2	3000	1	1	1	4	1	3	2	2	2	2	1	1	1	2	2	2	2	2	1	0	0	0	3	1	1	1	3	1	0
176	29	20	1	2	1	2	3	3	4	5000	1	4	1	4	1	3	2	2	1	1	1	1	2	1	2	2	2	2	1	0	0	0	2	1	1	1	5	1	0
177	30	20	2	2	1	2	4	3	2	3500	2	#NULL!	1	2	2	3	2	2	1	2	1	1	1	1	1	2	1	2	1	0	0	1	3	1	1	1	3	1	1
178	26	18	1	2	1	2	4	2	2	2000	1	1	1	3	2	3	2	2	1	1	1	1	2	1	2	2	2	2	1	0	0	0	2	1	1	1	2	1	0
179	28	20	1	2	1	3	4	3	4	3000	1	4	1	4	2	3	2	2	2	1	1	1	1	1	2	2	2	2	1	0	0	0	2	1	1	1	3	1	0
180	32	23	2	2	1	1	1	3	2	7000	2	#NULL!	1	1	1	2	2	2	1	2	1	1	1	1	2	2	2	2	1	0	0	0	3	1	1	1	5	0	1
181	27	18	1	2	1	4	4	4	4	10000	1	4	1	4	1	3	2	2	2	2	2	1	1	1	2	2	2	2	0	0	0	0	2	1	1	1	5	1	0
182	28	21	1	2	1	2	4	3	4	6700	2	#NULL!	1	4	1	3	2	2	2	1	1	1	2	1	1	2	2	2	1	0	0	0	2	1	1	1	5	1	1
183	26	20	1	2	1	3	1	4	4	6000	1	4	1	4	1	3	2	2	2	2	1	1	1	1	2	2	2	2	1	0	0	0	2	1	1	1	5	1	0
184	25	17	2	2	1	3	4	4	4	7000	1	1	1	4	1	3	2	2	2	2	1	1	1	2	1	2	2	2	1	0	0	0	2	1	1	1	5	1	0
185	27	20	1	2	1	1	4	2	2	3000	1	1	1	3	1	3	2	2	1	1	1	1	2	1	1	2	2	2	1	0	0	0	2	1	1	1	3	1	0
186	34	28	2	2	1	1	4	3	2	600	1	4	1	3	2	2	1	2	1	2	1	1	1	2	2	2	2	1	1	1	0	0	3	1	1	1	0	0	0
187	40	28	2	2	1	1	4	3	3	5000	1	1	2	#NULL!	1	3	1	1	3	1	3	1	2	1	2	2	1	2	0	0	0	1	5	1	1	1	5	1	0
188	25	18	1	2	2	4	3	4	4	5600	1	3	1	3	1	1	1	1	1	2	1	1	1	2	2	2	1	1	1	1	0	1	2	1	1	1	5	0	0
189	43	20	1	2	1	2	4	4	2	2000	1	1	1	4	2	3	2	2	4	1	2	1	1	1	1	2	2	2	0	0	0	0	5	1	1	1	2	1	0
190	37	30	1	2	3	3	3	4	4	7500	1	1	1	4	1	1	1	1	1	1	1	1	2	1	2	2	2	1	1	1	0	0	4	1	1	1	5	0	0
191	25	20	2	2	3	3	1	3	3	2000	2	#NULL!	1	4	1	3	2	2	1	1	1	1	2	1	1	2	1	2	1	0	0	1	2	1	1	1	2	1	1
192	25	18	1	2	2	3	4	4	4	4600	1	1	1	3	1	1	1	1	1	2	2	1	1	1	2	2	2	2	0	0	0	0	2	1	1	1	4	0	0
193	39	30	2	2	1	4	2	4	2	20000	1	1	1	4	1	1	1	2	2	1	1	1	1	2	2	2	1	2	1	0	0	1	4	1	1	1	5	0	0
194	32	28	1	2	1	4	3	4	4	4000	1	1	1	4	1	2	1	1	1	2	1	1	1	1	1	2	2	2	1	0	0	0	3	1	1	1	4	0	0
195	28	26	1	2	1	3	2	4	3	5000	2	#NULL!	1	3	2	3	1	2	2	1	2	2	2	1	1	2	2	2	0	0	0	0	2	1	1	1	5	1	1
196	30	27	1	2	1	4	3	4	3	4000	3	3	1	3	2	2	2	1	1	1	1	1	2	1	2	2	1	2	1	0	0	1	3	1	1	1	4	0	0
197	29	17	2	2	1	4	2	4	4	12000	1	4	1	4	2	3	2	2	2	2	1	1	1	1	2	2	2	2	1	0	0	0	2	1	1	1	5	1	0
198	35	18	1	2	1	3	3	4	2	8000	1	1	1	4	2	3	2	2	2	1	1	1	1	1	1	2	2	2	1	0	0	0	4	1	1	1	5	1	0
199	32	19	2	2	1	3	3	3	2	7000	1	1	1	4	2	3	2	2	2	1	1	1	2	1	1	2	2	2	1	0	0	0	3	1	1	1	5	1	0
200	32	29	1	2	1	4	4	4	2	10000	1	1	1	4	2	2	2	2	1	1	1	1	2	1	1	2	1	2	1	0	0	1	3	1	1	1	5	0	0
201	28	18	2	2	1	2	1	3	2	5300	2	#NULL!	1	4	2	3	2	2	3	1	1	1	2	1	1	2	2	2	1	0	0	0	2	1	1	1	5	1	1
202	27	21	1	2	1	2	4	3	2	3500	1	4	1	4	2	3	2	2	1	1	1	1	2	1	2	2	2	2	1	0	0	0	2	1	1	1	3	1	0
203	37	24	1	2	1	3	4	3	2	4000	1	4	1	4	1	2	2	2	3	1	1	1	1	1	2	2	2	2	1	0	0	0	4	1	1	1	4	0	1
204	28	20	1	2	1	3	4	3	4	4000	1	1	1	3	2	3	2	2	2	1	1	1	1	1	2	2	2	2	1	0	0	0	2	1	1	1	4	1	1
205	32	20	2	2	1	3	3	4	2	6000	1	1	1	4	2	3	2	2	2	2	1	1	1	1	1	2	2	2	1	0	0	0	3	1	1	1	5	1	1
206	28	21	1	2	1	4	3	4	4	10000	1	4	1	4	2	3	2	2	3	1	2	1	1	1	2	2	1	2	0	0	0	1	2	1	1	1	5	1	1
207	27	24	2	2	1	4	2	4	3	15000	2	#NULL!	1	4	2	3	2	2	2	1	1	1	2	1	1	2	2	2	1	0	0	0	2	1	1	1	5	1	1
208	25	20	1	2	1	3	4	4	4	7000	2	#NULL!	1	4	2	3	2	2	1	1	1	1	2	1	1	2	2	2	1	0	0	0	2	1	1	1	5	1	1
209	30	18	2	2	3	3	2	3	3	9000	1	1	1	3	1	2	2	2	2	1	1	1	2	1	2	2	2	2	1	0	0	0	3	1	1	1	5	0	0
210	28	24	1	2	3	4	3	4	3	8000	2	#NULL!	1	3	1	2	2	2	1	1	1	1	2	1	1	2	2	2	1	0	0	0	2	1	1	1	5	0	1
211	39	23	1	2	3	4	3	4	4	7000	2	#NULL!	1	4	2	3	1	1	1	2	1	1	1	2	2	1	2	2	1	0	1	0	4	1	1	1	5	1	1
212	35	25	2	3	1	2	1	#NULL!	#NULL!	1500	3	1	2	#NULL!	2	3	1	1	1	1	3	1	2	1	2	2	2	1	0	1	0	0	4	0	1	0	1	1	1
213	42	30	2	2	2	2	1	3	4	2500	1	1	1	3	2	2	2	1	2	1	2	2	1	1	2	2	2	1	0	1	0	0	5	1	1	1	2	0	1
214	26	20	1	2	1	4	3	4	4	15000	1	1	1	3	1	1	2	2	1	2	1	1	1	1	2	2	2	2	1	0	0	0	2	1	1	1	5	0	0
215	35	27	2	2	1	3	1	4	4	9000	2	#NULL!	1	3	2	2	2	1	2	1	1	1	1	2	1	2	2	2	1	0	0	0	4	1	1	1	5	0	1
216	27	18	1	2	1	3	4	1	2	800	1	4	1	3	2	1	1	1	2	1	1	1	1	2	1	1	2	2	1	0	1	0	2	1	1	1	0	0	0
217	28	15	2	2	1	4	4	3	2	3000	2	#NULL!	1	3	1	1	1	2	1	1	1	1	2	1	1	2	2	2	1	0	0	0	2	1	1	1	3	0	1
218	30	20	1	2	1	4	3	4	4	5000	1	1	1	4	2	3	2	2	2	1	1	1	2	1	1	2	2	2	1	0	0	0	3	1	1	1	5	1	0
219	28	14	2	2	1	4	3	4	3	10000	1	1	1	4	2	3	2	2	2	1	1	1	2	1	1	2	2	2	1	0	0	0	2	1	1	1	5	1	1
220	29	16	1	1	1	3	4	3	4	5000	2	#NULL!	1	4	2	2	1	2	2	1	1	1	2	1	2	2	2	2	1	0	0	0	2	0	1	2	5	0	1
221	27	21	2	2	3	4	3	4	4	10000	1	1	1	4	2	2	1	2	1	1	1	1	2	1	2	2	2	2	1	0	0	0	2	1	1	1	5	0	1
222	28	24	1	2	1	4	3	4	4	5000	2	#NULL!	1	3	2	1	2	1	1	2	1	1	1	1	1	2	2	2	1	0	0	0	2	1	1	1	5	0	1
223	36	13	1	2	1	1	4	3	5	1000	2	#NULL!	1	2	2	3	2	2	4	1	1	1	1	1	1	2	2	2	1	0	0	0	4	1	2	1	0	1	1
224	28	24	1	2	1	2	4	2	5	6000	2	#NULL!	1	4	1	1	2	4	1	1	1	2	2	1	1	2	1	2	1	0	0	1	2	1	1	1	5	0	1
225	22	18	2	2	1	3	3	4	4	8000	1	1	1	2	1	2	2	2	1	2	1	1	1	1	1	2	1	2	1	0	0	1	1	1	1	1	5	0	1
226	30	18	1	2	1	2	4	2	2	3000	1	4	2	#NULL!	1	1	2	4	3	1	1	1	2	1	2	2	1	2	1	0	0	1	3	1	1	1	3	0	1
227	30	20	2	1	1	4	3	4	4	10000	1	1	1	4	2	3	2	2	2	1	1	1	1	1	2	2	2	2	1	0	0	0	3	0	1	2	5	1	0

## Sheet: Variable Code book
name	Label
q1currag	current age of respondent
q2ageatm	age at marriage of respondent
q3ageat1	age at first birth of respondent
q4marst	marital status of respodent
q5religi	religion of respondent
q6educat	educationalstatusofresponent
q7occupa	currentoccupational status of respondent
q8husbed	husbandeducation
q9husboc	husbandoccupation
q10month	HHmonthlyincome
q11useof	useofmoderncontraceptivemethodbyrespondent
q12typeo	ifq11isyestypeofcontraceptivemethod
q13ancvi	t ANC visit for the previous pregnancy
q14numbe	fvisit ifq13isyeshowmanytimesdoyouvisit
q15exclu	vebreastfeeding duration of exclusive breastfeeding for previous birt
q16total	total duration of breast feeding for the previous birth
q17decma	who will decide to use health services
q18souri	source of information for health services
q19numch	how many children do you have?
q20prese	do you have male child
q21pregn	intention for the current pregnancy
q22outco	what is the outcome of the previous birth?
q23sexop	what is the sex of the previous birth?
q24modeo	what was the mode of delivery for the previous birth?
q25regum	did your menstration was regular before the current pregnancy?
q26hisin	did you experience infertility in your life?
q27ipi	the IPI
q28subst	do you substatnces?
q29typeo	if q29 is yes which type of substance
q30viole	did you experience violence by your intimate partner
q31preg	Pregnancy intention
q32violen	Intimate partner violence
q33hisinf	Previous history of infertility
q34SIPI	Short interpregnacy interval
q35currage	current age of respondent
q37marstat	Current marital status
q38numch	Number of Children
q40mart	Current marital status
q42month	Monthly income
q44total	Total number of Children
q46useof	Use of Contraceptive
